# Supplementary material for: Substrates and oxygen dependent citric acid production by Yarrowia lipolytica: insights through transcriptome and fluxome analyses
Source: Microb Cell Fact. 2017 May 8;16:78. doi: 10.1186/s12934-017-0690-0 (PMC5421321; doi:10.1186/s12934-017-0690-0)
Supplement: Supplementary file 1 — Additional file 1. Figure S1. Biomass, products formation and substrate consumption in a pO2 uncontrolled culture of Y. lipolytica grown on a mixture of glycerol and spruce biomass hydrolysate. Figure S2. Gene ontology analysis of differentially expressed genes compared between pO2 controlled before vs. after glycerol limitation. Figure S3. Gene ontology analysis of differentially expressed genes compared between pO2 uncontrolled before vs. after glycerol limitation. Figure S4. Significant pathways and enzymes in the central metabolism of Y. lipolytica showing the differential gene expression between cell samples taken at pO2 controlled conditions before and after glycerol limitation (arrow). Figure S5. Flux distribution of Y. lipolytica grown on glycerol and glucose with pO2 control. Values are in mmol gDCW−1 h−1 normalized to glycerol uptake rate which is set as 100%. Arrows indicated flux towards biomass precursors. [file 12934_2017_690_MOESM1_ESM.xlsx]

## Sheet: Table-1
PO2 Controlled sample 1 (before glycerol limitation) versus sample 2 (after glycerol limitation)																										PO2 controlled sample 2 (after glycerol limitation) versus pO2 uncontrolled sample 3 (after glycerol limitation)
geneID	gene Length	pO2_cont- 1-1-Expression	pO2_cont 2-1-Expression	pO2_cont 1-1-FPKM	pO2_cont 2-1-FPKM	log2 Ratio (pO2_cont-2-1/pO2_cont-1-1)	Up-Down-Regulation(pO2_controlled-2-1/pO2_controlled-1-1)	P-value	FDR	Description	KEGG Orthology	GO Component	GO Function	GO Process	Blast nr											geneID	geneLength	pO2_cont- 1-1-Expression	pO2-uncontrolled-3-2-Expression	pO2_controlled-2-2-FPKM	pO2-uncontrolled-3-2-FPKM	log2 Ratio(pO2-uncontrolled-3-2/pO2_controlled-2-2)	Up-Down-Regulation(pO2-uncontrolled-3-2/pO2_controlled-2-2)	P-value	FDR	Description	KEGG Orthology	GO Component	GO Function	GO Process	Blast nr
CAG79656	450	0	596	0.001	283.27	18.1118	Up	6.2901e-182	7.81523e-181	cds:novel chromosome:GCA_000002525.1:E:2058945:2059394:1 gene:YALI0_E17435g transcript:CAG79656 description:"YALI0E17435p"	-	-	-	-	gi|50553304|ref|XP_504063.1|/2.52616e-58/YALI0E17435p [Yarrowia lipolytica]											CAG82348	399	0	36	0.001	19.76	14.2703	Up	1.0907e-11	4.29386e-11	cds:novel chromosome:GCA_000002525.1:C:2687753:2688151:1 gene:YALI0_C19822g transcript:CAG82348 description:"YALI0C19822p"	-	-	-	-	gi|210075553|ref|XP_502028.2|/9.84268e-31/YALI0C19822p [Yarrowia lipolytica]
CAG81126	294	0	204	0.001	158.99	17.2786	Up	9.46444e-63	5.24343e-62	cds:novel chromosome:GCA_000002525.1:D:2129806:2130099:1 gene:YALI0_D17292g transcript:CAG81126 description:"YALI0D17292p"	-	-	-	-	gi|210075755|ref|XP_502935.2|/2.38419e-53/YALI0D17292p [Yarrowia lipolytica]											CAG82789	531	0	30	0.001	11.96	13.5459	Up	7.31458e-10	2.56636e-09	cds:novel chromosome:GCA_000002525.1:B:822218:822748:-1 gene:YALI0_B06160g transcript:CAG82789 description:"YALI0B06160p"	-	-	-	-	gi|50546062|ref|XP_500558.1|/9.10778e-93/YALI0B06160p [Yarrowia lipolytica]
CAG81521	648	2	1323	0.63	420.2	9.38151	Up	0	0	cds:novel chromosome:GCA_000002525.1:D:3513712:3514359:-1 gene:YALI0_D26411g transcript:CAG81521 description:"YALI0D26411p"	-	-	-	-	gi|50551681|ref|XP_503315.1|/2.17061e-64/YALI0D26411p [Yarrowia lipolytica]											CAG83967	516	0	15	0.001	6.17	12.5911	Up	2.69404e-05	6.50872e-05	cds:novel chromosome:GCA_000002525.1:A:1386125:1386640:-1 gene:YALI0_A13497g transcript:CAG83967 description:"YALI0A13497p"	-	-	-	-	gi|50543744|ref|XP_500038.1|/2.86709e-85/YALI0A13497p [Yarrowia lipolytica]
CAG80332	939	5	2118	1.05	452.1	8.75011	Up	0	0	cds:novel chromosome:GCA_000002525.1:E:3960251:3961189:-1 gene:YALI0_E33385g transcript:CAG80332 description:"YALI0E33385p"	-	-	-	-	gi|50554639|ref|XP_504728.1|/1.09731e-160/YALI0E33385p [Yarrowia lipolytica]											CAG82404	522	0	14	0.001	5.69	12.4742	Up	5.43022e-05	0.000127179	cds:novel chromosome:GCA_000002525.1:C:2844614:2845135:1 gene:YALI0_C21274g transcript:CAG82404 description:"YALI0C21274p"	-	-	-	-	gi|50549227|ref|XP_502084.1|/1.62881e-91/YALI0C21274p [Yarrowia lipolytica]
CAG78442	939	5	1913	1.05	408.34	8.60324	Up	0	0	cds:novel chromosome:GCA_000002525.1:F:2621456:2622626:-1 gene:YALI0_F19712g transcript:CAG78442 description:"YALI0F19712p"	K05863|1|9e-180|628|yli:YALI0F19712g|solute carrier family 25 (mitochondrial adenine nucleotide translocator), member 4/5/6/31	GO:0019866//organelle inner membrane;GO:0031224//intrinsic component of membrane	-	GO:0051234//establishment of localization;GO:0044763	gi|50556450|ref|XP_505633.1|/8.93506e-179/ADP/ATP carrier protein [Yarrowia lipolytica CLIB122]											CAG83525	1095	0	29	0.001	5.33	12.3799	Up	1.47436e-09	5.07206e-09	cds:novel chromosome:GCA_000002525.1:A:11559:12653:1 gene:YALI0_A00154g transcript:CAG83525 description:"YALI0A00154p"	-	-	-	-	gi|50542878|ref|XP_499605.1|/0/YALI0A00154p [Yarrowia lipolytica]
CAG83862	1260	2	767	0.31	120.22	8.59919	Up	4.86328e-229	7.24811e-228	cds:novel chromosome:GCA_000002525.1:A:1030799:1032058:1 gene:YALI0_A10208g transcript:CAG83862 description:"YALI0A10208p"	K01336|1|2e-38|159|mgr:MGG_03670|cerevisin [EC:3.4.21.48]	-	GO:0004175//endopeptidase activity	GO:0019538//protein metabolic process	gi|50543538|ref|XP_499935.1|/0/YALI0A10208p [Yarrowia lipolytica]											CAG82268	1167	0	16	0.001	2.75	11.4252	Up	1.33656e-05	3.34482e-05	cds:novel chromosome:GCA_000002525.1:C:2461194:2462360:-1 gene:YALI0_C17589g transcript:CAG82268 description:"YALI0C17589p"	-	-	-	-	gi|50548955|ref|XP_501948.1|/0/YALI0C17589p [Yarrowia lipolytica]
CAG82866	1041	5	1585	0.94	303.44	8.33453	Up	0	0	cds:novel chromosome:GCA_000002525.1:B:1074176:1075216:-1 gene:YALI0_B08052g transcript:CAG82866 description:"YALI0B08052p"	K00540|1|2e-16|85.9|afm:AFUA_3G14770|[EC:1.-.-.-];K07748|2|2e-07|55.8|afm:AFUA_2G17400|sterol-4alpha-carboxylate 3-dehydrogenase (decarboxylating) [EC:1.1.1.170];K15917|4|5e-06|51.2|ctp:CTRG_04618|UDP-glucose 4-epimerase / aldose 1-epimerase [EC:5.1.3.2 5.1.3.3]	-	GO:0036094//small molecule binding;GO:0048037//cofactor binding	GO:0008152//metabolic process	gi|50546208|ref|XP_500625.1|/0/YALI0B08052p [Yarrowia lipolytica]											CAG80577	930	3	317	0.64	69.12	6.75489	Up	2.21626e-91	4.38695e-90	cds:novel chromosome:GCA_000002525.1:D:510953:511882:1 gene:YALI0_D04092g transcript:CAG80577 description:"YALI0D04092p"	K00100|1|1e-175|614|yli:YALI0B07117g|[EC:1.1.1.-]	GO:0044424	GO:0004033//aldo-keto reductase (NADP) activity	GO:0019323;GO:0044710	gi|50549835|ref|XP_502389.1|/7.95107e-180/YALI0D04092p [Yarrowia lipolytica]
CAG82335	606	9	2490	3.03	850.73	8.13324	Up	0	0	cds:novel chromosome:GCA_000002525.1:C:2656885:2657490:1 gene:YALI0_C19558g transcript:CAG82335 description:"YALI0C19558p"	K13162|1|3e-17|87.4|mgl:MGL_3994|poly(rC)-binding protein 2/3/4	-	GO:0003676//nucleic acid binding	-	gi|210075551|ref|XP_502015.2|/8.03071e-108/YALI0C19558p [Yarrowia lipolytica]											CAG83448	930	53	1317	11.39	287.18	4.65612	Up	0	0	cds:novel chromosome:GCA_000002525.1:B:2859968:2860897:-1 gene:YALI0_B21780g transcript:CAG83448 description:"YALI0B21780p"	K00100|1|9e-177|618|yli:YALI0B07117g|[EC:1.1.1.-]	GO:0044424	GO:0004033//aldo-keto reductase (NADP) activity	GO:0019323;GO:0044710	gi|50547451|ref|XP_501195.1|/2.31341e-179/YALI0B21780p [Yarrowia lipolytica]
CAG82185	2679	9	2381	0.64	171.61	8.06685	Up	0	0	cds:novel chromosome:GCA_000002525.1:C:2170451:2173659:-1 gene:YALI0_C15532g transcript:CAG82185 description:"YALI0C15532p"	K01417|1|2e-31|137|spo:SPAC1006.01|[EC:3.4.24.-];K01336|2|3e-31|136|sce:YEL060C|cerevisin [EC:3.4.21.48]	-	GO:0004175//endopeptidase activity	GO:0019538//protein metabolic process	gi|210075511|ref|XP_501872.2|/2.99186e-161/YALI0C15532p [Yarrowia lipolytica]											CAG83835	1209	22	482	3.59	79.81	4.47451	Up	9.12288e-116	2.24677e-114	cds:novel chromosome:GCA_000002525.1:A:956214:957422:1 gene:YALI0_A09559g transcript:CAG83835 description:"YALI0A09559p"	-	-	-	-	gi|50543484|ref|XP_499908.1|/6.2593e-165/YALI0A09559p [Yarrowia lipolytica]
CAG78962	840	12	1915	2.85	460.11	7.33487	Up	0	0	cds:novel chromosome:GCA_000002525.1:E:69876:70715:-1 gene:YALI0_E00704g transcript:CAG78962 description:"YALI0E00704p"	-	-	-	-	gi|50551817|ref|XP_503383.1|/9.45317e-150/YALI0E00704p [Yarrowia lipolytica]											CAG83522	366	58	1132	34.7	686.05	4.30531	Up	3.76868e-263	2.57486e-261	cds:novel chromosome:GCA_000002525.1:B:3059312:3059677:-1 gene:YALI0_B23496g transcript:CAG83522 description:"YALI0B23496p"	-	-	-	-	gi|50547599|ref|XP_501269.1|/4.84685e-46/YALI0B23496p [Yarrowia lipolytica]
CAG78447	822	11	1673	2.67	411.36	7.26742	Up	0	0	cds:novel chromosome:GCA_000002525.1:F:2641626:2642447:-1 gene:YALI0_F19822g transcript:CAG78447 description:"YALI0F19822p"	-	GO:0044464	GO:0097159//organic cyclic compound binding;GO:0046914//transition metal ion binding	-	gi|50556460|ref|XP_505638.1|/9.42319e-139/YALI0F19822p [Yarrowia lipolytica]											CAG84266	267	40	777	34.76	683.7	4.29786	Up	5.75354e-181	2.40513e-179	cds:novel chromosome:GCA_000002525.1:A:2287215:2287481:-1 gene:YALI0_A21351g transcript:CAG84266 description:"YALI0A21351p"	-	-	-	-	gi|50545579|ref|XP_500328.1|/7.88927e-36/YALI0A21351p [Yarrowia lipolytica]
CAR64326	276	8	1084	6.64	911.81	7.10141	Up	0	0	cds:novel chromosome:GCA_000002525.1:E:947212:947487:-1 gene:YALI0_E08085g transcript:CAR64326 description:"YALI0E08085p"	-	-	-	-	gi|210075875|ref|XP_002143065.1|/2.60589e-31/YALI0E08085p [Yarrowia lipolytica]											CAG81450	399	107	1895	57.98	1040.32	4.16533	Up	0	0	cds:novel chromosome:GCA_000002525.1:D:3299616:3300014:-1 gene:YALI0_D24816g transcript:CAG81450 description:"YALI0D24816p"	-	-	-	-	gi|210075825|ref|XP_503246.2|/5.88883e-76/YALI0D24816p [Yarrowia lipolytica]
CAG80408	5463	134	17204	4.63	601.95	7.02249	Up	0	0	cds:novel chromosome:GCA_000002525.1:E:4201039:4206675:1 gene:YALI0_E35156g transcript:CAG80408 description:"YALI0E35156p"	-	-	-	-	-											CAG80400	1227	6	87	0.96	14.18	3.88468	Up	4.64238e-20	2.64791e-19	cds:novel chromosome:GCA_000002525.1:E:4167817:4169043:1 gene:YALI0_E34925g transcript:CAG80400 description:"YALI0E34925p"	-	-	-	GO:0006351//transcription, DNA-templated	gi|50554769|ref|XP_504793.1|/0/YALI0E34925p [Yarrowia lipolytica]
CAG83436	1038	4	383	0.76	73.55	6.59658	Up	2.1697e-109	1.80307e-108	cds:novel chromosome:GCA_000002525.1:B:2817248:2818285:-1 gene:YALI0_B21472g transcript:CAG83436 description:"YALI0B21472p"	K00478|1|6e-90|330|afm:AFUA_1G17170|[EC:1.14.11.-];K13721|2|3e-86|317|fgr:FG08340.1|aminopeptidase 2 [EC:3.4.11.-];K03119|3|2e-51|201|afm:AFUA_6G10720|taurine dioxygenase [EC:1.14.11.17]	-	GO:0003824//catalytic activity	GO:0044710	gi|50547427|ref|XP_501183.1|/0/YALI0B21472p [Yarrowia lipolytica]											CAG79577	732	35	450	9.71	126.59	3.70455	Up	1.25703e-94	2.51962e-93	cds:novel chromosome:GCA_000002525.1:E:1849333:1850064:-1 gene:YALI0_E15510g transcript:CAG79577 description:"YALI0E15510p"	K12411|1|2e-09|62.0|ago:AGOS_AER314W|homeobox protein YOX1/YHP1	-	GO:0003677//DNA binding	-	gi|50553148|ref|XP_503984.1|/1.0561e-79/YALI0E15510p [Yarrowia lipolytica]
CAG81614	1071	4	377	0.73	70.05	6.58434	Up	1.35968e-107	1.11245e-106	cds:novel chromosome:GCA_000002525.1:C:165624:166694:-1 gene:YALI0_C01199g transcript:CAG81614 description:"YALI0C01199p"	-	-	-	-	gi|50547699|ref|XP_501319.1|/0/YALI0C01199p [Yarrowia lipolytica]											CAG80750	1947	248.26	3174.99	24.75	321.2	3.69797	Up	0	0	cds:novel chromosome:GCA_000002525.1:D:1043604:1045550:-1 gene:YALI0_D08184g transcript:CAG80750 description:"YALI0D08184p"	K03283|1|0.0|1105|yli:YALI0D08184g|heat shock 70kDa protein 1/8	GO:0009277//fungal-type cell wall;GO:0044424;GO:0016020//membrane	GO:0017111//nucleoside-triphosphatase activity;GO:0032550;GO:0033218//amide binding	GO:0009154//purine ribonucleotide catabolic process;GO:0042886//amide transport;GO:0042221//response to chemical;GO:0044403//symbiosis, encompassing mutualism through parasitism	gi|50550179|ref|XP_502562.1|/0/YALI0D08184p [Yarrowia lipolytica]
CAG80424	1620	33	3105	3.93	374.94	6.57599	Up	0	0	cds:novel chromosome:GCA_000002525.1:D:35951:37570:-1 gene:YALI0_D00363g transcript:CAG80424 description:"YALI0D00363p"	K08139|1|1e-50|200|dha:DEHA2C11374g|MFS transporter, SP family, sugar:H+ symporter	GO:0031224//intrinsic component of membrane	GO:0022857//transmembrane transporter activity	GO:0051234//establishment of localization;GO:0044763	gi|50549535|ref|XP_502238.1|/0/YALI0D00363p [Yarrowia lipolytica]											CAG79416	675	178	2270	53.88	696.76	3.69284	Up	0	0	cds:novel chromosome:GCA_000002525.1:E:1409924:1410598:-1 gene:YALI0_E11517g transcript:CAG79416 description:"YALI0E11517p"	-	-	-	-	gi|50552826|ref|XP_503823.1|/2.53176e-82/YALI0E11517p [Yarrowia lipolytica]
CAG81923	438	3	264	1.45	129.37	6.47931	Up	2.22176e-75	1.39112e-74	cds:novel chromosome:GCA_000002525.1:C:1202837:1203274:1 gene:YALI0_C08921g transcript:CAG81923 description:"YALI0C08921p"	-	-	-	-	gi|210075447|ref|XP_501620.2|/6.69104e-80/YALI0C08921p [Yarrowia lipolytica]											CAG79857	843	354	4481	84.46	1084.23	3.68226	Up	0	0	cds:novel chromosome:GCA_000002525.1:E:2620132:2620974:-1 gene:YALI0_E22286g transcript:CAG79857 description:"YALI0E22286p"	-	-	-	-	gi|50553702|ref|XP_504262.1|/1.13238e-09/YALI0E22286p [Yarrowia lipolytica]
CAG81804	1890	34	2862	3.46	294.83	6.41297	Up	0	0	cds:novel chromosome:GCA_000002525.1:C:789911:791800:1 gene:YALI0_C06105g transcript:CAG81804 description:"YALI0C06105p"	K08197|1|1e-43|177|ure:UREG_02179|MFS transporter, SIT family, siderophore-iron:H+ symporter	GO:0031224//intrinsic component of membrane	-	GO:0044763	gi|50548067|ref|XP_501503.1|/0/YALI0C06105p [Yarrowia lipolytica]											CAG79473	1008	7	72	1.38	14.42	3.38533	Up	3.45816e-15	1.63612e-14	cds:novel chromosome:GCA_000002525.1:E:1562138:1563145:1 gene:YALI0_E12947g transcript:CAG79473 description:"YALI0E12947p"	K00122|1|5e-33|140|pic:PICST_47526|formate dehydrogenase [EC:1.2.1.2];K02598|2|3e-24|111|uma:UM00083.1|nitrite transporter NirC	-	-	GO:0051234//establishment of localization	gi|50552940|ref|XP_503880.1|/5.47824e-169/YALI0E12947p [Yarrowia lipolytica]
CAG78201	1596	13	1084	1.57	132.93	6.40376	Up	1.8e-304	3.50558e-303	cds:novel chromosome:GCA_000002525.1:F:1888485:1890080:1 gene:YALI0_F13981g transcript:CAG78201 description:"YALI0F13981p"	K08856|1|2e-91|335|ani:AN1476.2|serine/threonine kinase 16 [EC:2.7.11.1];K01426|2|2e-77|289|mgr:MGG_14363|amidase [EC:3.5.1.4];K00492|3|1e-20|100|afv:AFLA_131810|[EC:1.14.13.-];K08157|4|3e-11|69.7|dha:DEHA2E05786g|MFS transporter, DHA1 family, multidrug resistance protein	GO:0031224//intrinsic component of membrane	-	GO:0044763	gi|50555968|ref|XP_505392.1|/0/YALI0F13981p [Yarrowia lipolytica]											CAG82183	1239	10	96	1.59	15.49	3.28424	Up	2.43956e-19	1.3538e-18	cds:novel chromosome:GCA_000002525.1:C:2160676:2161914:-1 gene:YALI0_C15466g transcript:CAG82183 description:"YALI0C15466p"	-	-	-	-	gi|50548801|ref|XP_501870.1|/0/YALI0C15466p [Yarrowia lipolytica]
CAG79273	549	4	333	1.5	126.8	6.40145	Up	1.98432e-94	1.47351e-93	cds:novel chromosome:GCA_000002525.1:E:943659:944207:1 gene:YALI0_E08074g transcript:CAG79273 description:"YALI0E08074p"	K12584|1|4e-22|103|vpo:Kpol_1042p10|scavenger mRNA-decapping enzyme DcpS [EC:3.-.-.-]	-	GO:0003824//catalytic activity	GO:0000288//nuclear-transcribed mRNA catabolic process, deadenylation-dependent decay	gi|50552548|ref|XP_503684.1|/2.76657e-103/YALI0E08074p [Yarrowia lipolytica]											CAG81697	450	202	1908	95.52	914.32	3.25882	Up	0	0	cds:novel chromosome:GCA_000002525.1:C:455447:455896:-1 gene:YALI0_C03443g transcript:CAG81697 description:"YALI0C03443p"	K13993|1|3e-17|86.3|yli:YALI0E18546g|HSP20 family protein	-	-	-	gi|50547857|ref|XP_501398.1|/1.47071e-82/YALI0C03443p [Yarrowia lipolytica]
CAG83914	1605	75	5436	9.02	662.77	6.19924	Up	0	0	cds:novel chromosome:GCA_000002525.1:A:1205848:1207452:1 gene:YALI0_A11605g transcript:CAG83914 description:"YALI0A11605p"	K08856|1|1e-101|369|ani:AN1476.2|serine/threonine kinase 16 [EC:2.7.11.1];K01426|2|7e-89|327|mgr:MGG_14363|amidase [EC:3.5.1.4];K00492|3|1e-18|94.0|afv:AFLA_131810|[EC:1.14.13.-];K08157|4|2e-13|77.0|zro:ZYRO0B00990g|MFS transporter, DHA1 family, multidrug resistance protein	GO:0031224//intrinsic component of membrane	-	GO:0044763	gi|50543638|ref|XP_499985.1|/0/YALI0A11605p [Yarrowia lipolytica]											CAG79592	1131	67	601	11.72	106.69	3.18638	Up	2.5473e-110	5.97253e-109	cds:novel chromosome:GCA_000002525.1:E:1892444:1893574:-1 gene:YALI0_E15862g transcript:CAG79592 description:"YALI0E15862p"	-	-	-	-	gi|50553178|ref|XP_503999.1|/0/YALI0E15862p [Yarrowia lipolytica]
CAG81254	2022	87	6147	8.25	590.8	6.16213	Up	0	0	cds:novel chromosome:GCA_000002525.1:D:2547703:2549724:1 gene:YALI0_D20196g transcript:CAG81254 description:"YALI0D20196p"	K10866|1|2e-52|206|nhe:NECHADRAFT_65858|DNA repair protein RAD50 [EC:3.6.-.-];K13095|3|1e-36|154|fgr:FG02080.1|splicing factor 1;K01952|4|8e-34|144|pno:SNOG_10851|phosphoribosylformylglycinamidine synthase [EC:6.3.5.3];K08197|5|2e-16|87.0|zro:ZYRO0G07414g|MFS transporter, SIT family, siderophore-iron:H+ symporter	GO:0031224//intrinsic component of membrane	-	GO:0044763	gi|50551177|ref|XP_503062.1|/0/YALI0D20196p [Yarrowia lipolytica]											CAG81494	1173	6	51	1.01	8.72	3.10997	Up	2.20188e-10	7.96286e-10	cds:novel chromosome:GCA_000002525.1:D:3430132:3431304:1 gene:YALI0_D25806g transcript:CAG81494 description:"YALI0D25806p"	-	-	-	-	gi|50551631|ref|XP_503290.1|/0/YALI0D25806p [Yarrowia lipolytica]
CAG77956	1023	21	1369	4.04	266.95	6.04607	Up	0	0	cds:novel chromosome:GCA_000002525.1:F:1146804:1147826:-1 gene:YALI0_F08129g transcript:CAG77956 description:"YALI0F08129p"	K01113|1|5e-31|134|pno:SNOG_12465|alkaline phosphatase D [EC:3.1.3.1];K00344|2|8e-23|107|mgr:MGG_09007|NADPH2:quinone reductase [EC:1.6.5.5];K00359|3|2e-20|99.0|afm:AFUA_6G09590|NADH oxidase [EC:1.6.-.-];K00540|5|5e-18|91.3|afm:AFUA_5G01290|[EC:1.-.-.-]	-	GO:0046914//transition metal ion binding;GO:0003824//catalytic activity	GO:0044710	gi|50555482|ref|XP_505149.1|/0/YALI0F08129p [Yarrowia lipolytica]											CAG82193	150	2	17	3.65	31.51	3.10984	Up	0.000354662	0.000757232	cds:novel chromosome:GCA_000002525.1:C:2241754:2241903:1 gene:YALI0_C15785g transcript:CAG82193 description:"YALI0C15785p"	-	-	-	-	gi|50548821|ref|XP_501880.1|/7.5072e-23/YALI0C15785p [Yarrowia lipolytica]
CAG81966	1848	61	3941	6.35	415.48	6.03188	Up	0	0	cds:novel chromosome:GCA_000002525.1:C:1354318:1356165:-1 gene:YALI0_C09889g transcript:CAG81966 description:"YALI0C09889p"	K03293|1|2e-154|545|cal:CaO19.6993|amino acid transporter, AAT family	GO:0031224//intrinsic component of membrane	GO:0046943//carboxylic acid transmembrane transporter activity	GO:0044763;GO:0006865//amino acid transport	gi|50548379|ref|XP_501659.1|/0/YALI0C09889p [Yarrowia lipolytica]											CAG82762	1056	32	253	6.02	48.26	3.00299	Up	8.17286e-45	9.20751e-44	cds:novel chromosome:GCA_000002525.1:B:745387:746442:-1 gene:YALI0_B05478g transcript:CAG82762 description:"YALI0B05478p"	K09202|1|7e-06|50.8|pno:SNOG_09641|regulatory protein SWI5	-	GO:0005488//binding	GO:0040007//growth	gi|50545988|ref|XP_500531.1|/1.14795e-148/YALI0B05478p [Yarrowia lipolytica]
CAG83812	1113	1	62	0.18	11.06	5.94121	Up	4.59494e-18	1.28347e-17	cds:novel chromosome:GCA_000002525.1:A:864679:865791:-1 gene:YALI0_A08800g transcript:CAG83812 description:"YALI0A08800p"	K06005|1|5e-18|91.3|cal:CaO19.5585|candidapepsin [EC:3.4.23.24];K06009|3|5e-18|91.3|vpo:Kpol_543p61|yapsin 1 [EC:3.4.23.41];K01386|4|5e-18|91.3|sce:YLR121C|[EC:3.4.23.-]	-	GO:0004175//endopeptidase activity	GO:0019538//protein metabolic process	gi|50543438|ref|XP_499885.1|/0/YALI0A08800p [Yarrowia lipolytica]											CAG80013	699	195	1522	56.85	449.91	2.9844	Up	1.36002e-259	9.00162e-258	cds:novel chromosome:GCA_000002525.1:E:3103983:3104681:1 gene:YALI0_E26125g transcript:CAG80013 description:"YALI0E26125p"	-	-	-	-	gi|50554007|ref|XP_504412.1|/1.42683e-91/YALI0E26125p [Yarrowia lipolytica]
CAG81738	753	21	1259	5.6	340.02	5.92405	Up	0	0	cds:novel chromosome:GCA_000002525.1:C:585572:586324:-1 gene:YALI0_C04389g transcript:CAG81738 description:"YALI0C04389p"	-	-	-	-	gi|50547939|ref|XP_501439.1|/2.68521e-126/YALI0C04389p [Yarrowia lipolytica]											CAG81140	1140	14	108	2.43	19.01	2.96773	Up	9.8728e-20	5.57616e-19	cds:novel chromosome:GCA_000002525.1:D:2162810:2163949:1 gene:YALI0_D17622g transcript:CAG81140 description:"YALI0D17622p"	K00478|1|3e-84|311|afm:AFUA_1G17170|[EC:1.14.11.-];K13721|2|3e-83|308|fgr:FG08340.1|aminopeptidase 2 [EC:3.4.11.-];K03119|3|4e-52|204|afm:AFUA_6G10720|taurine dioxygenase [EC:1.14.11.17]	-	GO:0003824//catalytic activity	GO:0044710	gi|50550949|ref|XP_502948.1|/0/YALI0D17622p [Yarrowia lipolytica]
CAG83027	1050	1	55	0.19	10.43	5.7786	Up	5.50746e-16	1.46183e-15	cds:novel chromosome:GCA_000002525.1:B:1589673:1590722:1 gene:YALI0_B11858g transcript:CAG83027 description:"YALI0B11858p"	K01046|1|8e-106|382|yli:YALI0D19184g|triacylglycerol lipase [EC:3.1.1.3];K01066|5|3e-20|98.6|sce:YJR107W|esterase / lipase [EC:3.1.1.-]	-	GO:0052689//carboxylic ester hydrolase activity;GO:0016298//lipase activity	GO:0044238	gi|50546615|ref|XP_500777.1|/0/YALI0B11858p [Yarrowia lipolytica]											CAG83822	201	31	224	38.41	281.13	2.87168	Up	3.63796e-38	3.61746e-37	cds:novel chromosome:GCA_000002525.1:A:904040:904240:1 gene:YALI0_A09196g transcript:CAG83822 description:"YALI0A09196p"	-	-	-	-	-
CAG78378	1881	4	209	0.41	21.64	5.72193	Up	1.58894e-57	8.35805e-57	cds:novel chromosome:GCA_000002525.1:F:2422802:2424682:1 gene:YALI0_F18238g transcript:CAG78378 description:"YALI0F18238p"	K14809|1|0.0|1118|yli:YALI0F18238g|ATP-dependent RNA helicase DDX55/SPB4 [EC:3.6.4.13]	GO:0031981//nuclear lumen	GO:0032550;GO:0003676//nucleic acid binding;GO:0042623//ATPase activity, coupled	GO:0042254//ribosome biogenesis	gi|50556322|ref|XP_505569.1|/0/YALI0F18238p [Yarrowia lipolytica]											CAG83526	2559	6	43	0.45	3.29	2.87009	Up	2.40614e-08	7.61385e-08	cds:novel chromosome:GCA_000002525.1:A:15861:18419:1 gene:YALI0_A00176g transcript:CAG83526 description:"YALI0A00176p"	K01183|1|7e-15|82.4|pan:PODANSg4492|chitinase [EC:3.2.1.14];K01178|3|2e-12|74.3|sce:YIR019C|glucoamylase [EC:3.2.1.3]	-	-	-	gi|50542880|ref|XP_499606.1|/0/YALI0A00176p [Yarrowia lipolytica]
CAG83335	1596	42	2183	5.08	267.71	5.7197	Up	0	0	cds:novel chromosome:GCA_000002525.1:B:2511601:2513196:1 gene:YALI0_B19008g transcript:CAG83335 description:"YALI0B19008p"	K08369|1|1e-77|290|uma:UM02900.1|MFS transporter, putative metabolite:H+ symporter;K08176|3|7e-09|61.6|ncr:NCU08325|MFS transporter, PHS family, inorganic phosphate transporter	GO:0031224//intrinsic component of membrane	-	GO:0044763	gi|50547225|ref|XP_501082.1|/0/YALI0B19008p [Yarrowia lipolytica]											CAG82502	2493	32	225	2.48	17.68	2.83371	Up	8.37404e-38	8.17337e-37	cds:novel chromosome:GCA_000002525.1:C:3141770:3144262:-1 gene:YALI0_C23452g transcript:CAG82502 description:"YALI0C23452p"	K11422|1|8e-08|58.9|cci:CC1G_15535|histone-lysine N-methyltransferase SETD1 [EC:2.1.1.43];K14644|4|2e-06|54.3|ago:AGOS_AAR069W|subtilase-type proteinase RRT12 [EC:3.4.21.-]	-	-	-	gi|50549423|ref|XP_502182.1|/1.37259e-136/YALI0C23452p [Yarrowia lipolytica]
CAG83845	954	186	9567	38.53	2008.19	5.70377	Up	0	0	cds:novel chromosome:GCA_000002525.1:A:978999:979952:1 gene:YALI0_A09768g transcript:CAG83845 description:"YALI0A09768p"	K03146|1|2e-169|594|yli:YALI0A09768g|thiamine biosynthetic enzyme	GO:0043231//intracellular membrane-bounded organelle	GO:0043169//cation binding	GO:0006772//thiamine metabolic process	gi|50543504|ref|XP_499918.1|/1.45599e-168/YALI0A09768p [Yarrowia lipolytica]											CAG83345	1881	103	718	10.64	75.26	2.82239	Up	1.48027e-116	3.67408e-115	cds:novel chromosome:GCA_000002525.1:B:2545459:2547339:-1 gene:YALI0_B19250g transcript:CAG83345 description:"YALI0B19250p"	K08197|1|4e-65|248|scm:SCHCODRAFT_50545|MFS transporter, SIT family, siderophore-iron:H+ symporter	GO:0031224//intrinsic component of membrane	-	GO:0044763	gi|50547245|ref|XP_501092.1|/0/YALI0B19250p [Yarrowia lipolytica]
CAG84212	2529	32	1549	2.41	118.4	5.61849	Up	0	0	cds:novel chromosome:GCA_000002525.1:A:2167629:2170157:-1 gene:YALI0_A20152g transcript:CAG84212 description:"YALI0A20152p"	K03234|1|0.0|1643|yli:YALI0A20152g|elongation factor 2	GO:0044424	GO:0032550;GO:0017111//nucleoside-triphosphatase activity;GO:0008135//translation factor activity, nucleic acid binding	GO:0006414//translational elongation;GO:0009154//purine ribonucleotide catabolic process	gi|50545473|ref|XP_500274.1|/0/YALI0A20152p [Yarrowia lipolytica]											CAG81229	1848	928	6402	97.62	683.33	2.80733	Up	0	0	cds:novel chromosome:GCA_000002525.1:D:2475658:2477505:-1 gene:YALI0_D19558g transcript:CAG81229 description:"YALI0D19558p"	K03305|1|0.0|1088|yli:YALI0D19558g|proton-dependent oligopeptide transporter, POT family	GO:0031224//intrinsic component of membrane	-	GO:0015833//peptide transport	gi|50551127|ref|XP_503037.1|/0/YALI0D19558p [Yarrowia lipolytica]
CAG83642	669	2	96	0.61	29.45	5.59331	Up	8.11248e-27	2.76024e-26	cds:novel chromosome:GCA_000002525.1:A:367690:368358:-1 gene:YALI0_A03179g transcript:CAG83642 description:"YALI0A03179p"	-	-	-	-	gi|50543106|ref|XP_499719.1|/1.09878e-130/YALI0A03179p [Yarrowia lipolytica]											CAG82096	1197	127	866	20.95	144.89	2.78994	Up	1.48546e-138	4.53778e-137	cds:novel chromosome:GCA_000002525.1:C:1820142:1821338:-1 gene:YALI0_C13178g transcript:CAG82096 description:"YALI0C13178p"	K09074|1|6e-07|54.7|vpo:Kpol_367p10|fungal twist-like factor	-	GO:0005515//protein binding	-	gi|50548633|ref|XP_501786.1|/6.78751e-180/YALI0C13178p [Yarrowia lipolytica]
CAG80147	1533	57	2548	7.19	325.76	5.50167	Up	0	0	cds:novel chromosome:GCA_000002525.1:E:3464463:3465995:1 gene:YALI0_E29271g transcript:CAG80147 description:"YALI0E29271p"	-	GO:0043231//intracellular membrane-bounded organelle	GO:0003677//DNA binding;GO:0001071//nucleic acid binding transcription factor activity	GO:0006351//transcription, DNA-templated	gi|50554269|ref|XP_504543.1|/0/YALI0E29271p [Yarrowia lipolytica]											CAG82788	384	46.98	317.05	26.6	181.84	2.77317	Up	4.4761e-52	5.80431e-51	cds:novel chromosome:GCA_000002525.1:B:820899:821282:-1 gene:YALI0_B06138g transcript:CAG82788 description:"YALI0B06138p"	-	-	-	-	gi|210075232|ref|XP_500557.2|/2.27545e-67/YALI0B06138p [Yarrowia lipolytica]
CAG78578	1158	7	294	1.18	50.33	5.41456	Up	1.462e-78	9.42359e-78	cds:novel chromosome:GCA_000002525.1:F:3003570:3004727:-1 gene:YALI0_F22825g transcript:CAG78578 description:"YALI0F22825p"	K03119|1|6e-107|386|afm:AFUA_3G07960|taurine dioxygenase [EC:1.14.11.17];K00540|5|2e-89|328|sce:YLL057C|[EC:1.-.-.-]	-	GO:0003824//catalytic activity	GO:0044710	gi|50556718|ref|XP_505767.1|/0/YALI0F22825p [Yarrowia lipolytica]											CAG83739	495	14	91	5.95	39.21	2.72026	Up	1.66063e-15	7.96954e-15	cds:novel chromosome:GCA_000002525.1:A:644466:644960:1 gene:YALI0_A06633g transcript:CAG83739 description:"YALI0A06633p"	-	-	-	-	gi|50543294|ref|XP_499813.1|/1.22025e-95/YALI0A06633p [Yarrowia lipolytica]
CAG78382	1251	13	546	2.03	86.22	5.40847	Up	1.01533e-144	1.02813e-143	cds:novel chromosome:GCA_000002525.1:F:2435835:2437085:1 gene:YALI0_F18326g transcript:CAG78382 description:"YALI0F18326p"	-	-	-	-	gi|50556330|ref|XP_505573.1|/0/YALI0F18326p [Yarrowia lipolytica]											CAG82192	396	75.97	493.64	41.52	273.34	2.71882	Up	4.86102e-78	8.5797e-77	cds:novel chromosome:GCA_000002525.1:C:2232863:2233258:1 gene:YALI0_C15741g transcript:CAG82192 description:"YALI0C15741p"	-	-	-	-	gi|210075515|ref|XP_501879.2|/1.56141e-60/YALI0C15741p [Yarrowia lipolytica]
CAG83107	1596	100	3958	12.1	485.38	5.32604	Up	0	0	cds:novel chromosome:GCA_000002525.1:B:1857153:1858748:1 gene:YALI0_B13838g transcript:CAG83107 description:"YALI0B13838p"	K00495|1|3e-117|421|afm:AFUA_4G03800|[EC:1.14.14.-];K00493|2|3e-111|401|pic:PICST_35590|unspecific monooxygenase [EC:1.14.14.1]	-	GO:0046914//transition metal ion binding;GO:0004497//monooxygenase activity;GO:0046906//tetrapyrrole binding	GO:0044710	gi|50546773|ref|XP_500856.1|/0/YALI0B13838p [Yarrowia lipolytica]											CAG82053	435	61	392	29.97	195.14	2.70292	Up	1.32057e-61	1.96508e-60	cds:novel chromosome:GCA_000002525.1:C:1650246:1650680:1 gene:YALI0_C11968g transcript:CAG82053 description:"YALI0C11968p"	-	-	-	-	gi|50548547|ref|XP_501743.1|/4.533e-52/YALI0C11968p [Yarrowia lipolytica]
CAG83664	966	19	735	3.88	152.26	5.29434	Up	2.42176e-192	3.11881e-191	cds:novel chromosome:GCA_000002525.1:A:424988:425953:1 gene:YALI0_A03905g transcript:CAG83664 description:"YALI0A03905p"	K14847|1|2e-174|610|yli:YALI0A03905g|ribosome production factor 2	-	-	GO:0042493//response to drug	gi|50543150|ref|XP_499741.1|/2.0046e-173/YALI0A03905p [Yarrowia lipolytica]											CAG83647	519	9	57	3.63	23.3	2.68229	Up	4.63486e-10	1.64341e-09	cds:novel chromosome:GCA_000002525.1:A:381782:382300:-1 gene:YALI0_A03421g transcript:CAG83647 description:"YALI0A03421p"	-	-	-	-	gi|50543116|ref|XP_499724.1|/3.69531e-80/YALI0A03421p [Yarrowia lipolytica]
CAG81839	507	15	569	6.16	236.63	5.26356	Up	7.24566e-149	7.4923e-148	cds:novel chromosome:GCA_000002525.1:C:926500:927006:1 gene:YALI0_C06908g transcript:CAG81839 description:"YALI0C06908p"	-	-	-	-	gi|210075429|ref|XP_501536.2|/4.57204e-80/YALI0C06908p [Yarrowia lipolytica]											CAG78639	840	77	485	18.44	117.8	2.67543	Up	5.86936e-75	1.01342e-73	cds:novel chromosome:GCA_000002525.1:F:3179797:3180636:-1 gene:YALI0_F24409g transcript:CAG78639 description:"YALI0F24409p"	-	-	-	-	gi|50556840|ref|XP_505828.1|/7.54249e-123/YALI0F24409p [Yarrowia lipolytica]
CAG83679	732	1	37	0.27	10.3	5.25354	Up	1.12712e-10	2.47188e-10	cds:novel chromosome:GCA_000002525.1:A:480708:481439:1 gene:YALI0_A04521g transcript:CAG83679 description:"YALI0A04521p"	K03469|1|2e-06|51.6|pgu:PGUG_00083|ribonuclease HI [EC:3.1.26.4]	-	GO:0097159//organic cyclic compound binding	-	gi|50543178|ref|XP_499755.1|/2.55343e-142/YALI0A04521p [Yarrowia lipolytica]											CAG78640	609	466	2769	157.72	950.14	2.59077	Up	0	0	cds:novel chromosome:GCA_000002525.1:F:3182424:3183032:-1 gene:YALI0_F24431g transcript:CAG78640 description:"YALI0F24431p"	-	GO:0016020//membrane	-	-	gi|50556842|ref|XP_505829.1|/1.21503e-103/YALI0F24431p [Yarrowia lipolytica]
CAG81025	1971	122	4414	11.88	435.52	5.19613	Up	0	0	cds:novel chromosome:GCA_000002525.1:D:1808490:1810460:1 gene:YALI0_D14872g transcript:CAG81025 description:"YALI0D14872p"	K00472|1|8e-16|85.1|nhe:NECHADRAFT_71135|prolyl 4-hydroxylase [EC:1.14.11.2];K09240|2|6e-07|55.5|pic:PICST_622|transcriptional regulatory protein CAT8	GO:0043231//intracellular membrane-bounded organelle	GO:0003676//nucleic acid binding;GO:0046914//transition metal ion binding;GO:0003700//sequence-specific DNA binding transcription factor activity	GO:0006366//transcription from RNA polymerase II promoter	gi|50550729|ref|XP_502837.1|/0/YALI0D14872p [Yarrowia lipolytica]											CAG77789	2667	170	996	12.29	73.04	2.5712	Up	1.55381e-145	5.0372e-144	cds:novel chromosome:GCA_000002525.1:F:632421:635087:-1 gene:YALI0_F04169g transcript:CAG77789 description:"YALI0F04169p"	K00688|1|0.0|1769|yli:YALI0F04169g|starch phosphorylase [EC:2.4.1.1]	GO:0044424	GO:0004645//phosphorylase activity;GO:0043168//anion binding	GO:0005977//glycogen metabolic process	gi|50555147|ref|XP_504982.1|/0/YALI0F04169p [Yarrowia lipolytica]
CAG79711	1899	56	2013	5.67	206.36	5.18567	Up	0	0	cds:novel chromosome:GCA_000002525.1:E:2229789:2231687:1 gene:YALI0_E18722g transcript:CAG79711 description:"YALI0E18722p"	K12199|1|7e-13|75.1|nhe:NECHADRAFT_49861|vacuolar protein sorting-associated protein VTA1;K11664|2|2e-12|73.6|nhe:NECHADRAFT_81881|vacuolar protein sorting-associated protein 72	-	-	-	gi|50553410|ref|XP_504116.1|/5.79125e-52/YALI0E18722p [Yarrowia lipolytica]											CAG84008	576	6.04	33.3	2.17	12.14	2.484	Up	6.70284e-06	1.73553e-05	cds:novel chromosome:GCA_000002525.1:A:1536216:1536791:-1 gene:YALI0_A14927g transcript:CAG84008 description:"YALI0A14927p"	-	-	-	-	gi|50545053|ref|XP_500078.1|/6.49629e-93/YALI0A14927p [Yarrowia lipolytica]
CAG81702	1194	2	67	0.33	11.11	5.07325	Up	2.6706e-18	7.49918e-18	cds:novel chromosome:GCA_000002525.1:C:468406:469599:-1 gene:YALI0_C03542g transcript:CAG81702 description:"YALI0C03542p"	-	-	-	-	gi|50547867|ref|XP_501403.1|/0/YALI0C03542p [Yarrowia lipolytica]											CAR64342	261	92	508	82.19	459.55	2.48319	Up	2.65132e-72	4.41008e-71	cds:novel chromosome:GCA_000002525.1:E:3339212:3339472:-1 gene:YALI0_E28259g transcript:CAR64342 description:"YALI0E28259p"	-	-	-	-	gi|210076230|ref|XP_002143086.1|/1.44186e-45/YALI0E28259p [Yarrowia lipolytica]
CAG83245	939	29	960	6.11	204.92	5.06774	Up	1.7799e-245	2.7834e-244	cds:novel chromosome:GCA_000002525.1:B:2215978:2216916:1 gene:YALI0_B16852g transcript:CAG83245 description:"YALI0B16852p"	-	-	-	-	gi|50547045|ref|XP_500992.1|/9.87886e-178/YALI0B16852p [Yarrowia lipolytica]											CAG80001	336	122	663	80.61	443.72	2.46062	Up	7.60338e-93	1.50975e-91	cds:novel chromosome:GCA_000002525.1:E:3071156:3071491:1 gene:YALI0_E25850g transcript:CAG80001 description:"YALI0E25850p"	-	-	-	-	gi|50553985|ref|XP_504401.1|/1.54355e-52/YALI0E25850p [Yarrowia lipolytica]
CAG77998	1029	47	1554	8.99	301.16	5.06607	Up	0	0	cds:novel chromosome:GCA_000002525.1:F:1265382:1266410:-1 gene:YALI0_F09097g transcript:CAG77998 description:"YALI0F09097p"	K00540|1|3e-13|75.1|afm:AFUA_3G14770|[EC:1.-.-.-]	-	GO:0036094//small molecule binding;GO:0003824//catalytic activity;GO:0048037//cofactor binding	GO:0008152//metabolic process	gi|50555566|ref|XP_505191.1|/0/YALI0F09097p [Yarrowia lipolytica]											CAG79927	1767	16	86	1.76	9.61	2.44896	Up	3.08878e-13	1.3243e-12	cds:novel chromosome:GCA_000002525.1:E:2822737:2824503:-1 gene:YALI0_E23859g transcript:CAG79927 description:"YALI0E23859p"	K14640|1|0.0|1078|yli:YALI0E23859g|solute carrier family 20 (sodium-dependent phosphate transporter)	-	GO:0015291//secondary active transmembrane transporter activity	GO:0015698//inorganic anion transport	gi|50553834|ref|XP_504328.1|/0/YALI0E23859p [Yarrowia lipolytica]
CAG82791	1638	15	487	1.77	58.14	5.03771	Up	6.24062e-125	5.65217e-124	cds:novel chromosome:GCA_000002525.1:B:828485:830122:1 gene:YALI0_B06248g transcript:CAG82791 description:"YALI0B06248p"	K00495|1|4e-126|451|afm:AFUA_4G03800|[EC:1.14.14.-];K00493|2|1e-123|442|pic:PICST_35590|unspecific monooxygenase [EC:1.14.14.1]	-	GO:0046914//transition metal ion binding;GO:0004497//monooxygenase activity;GO:0046906//tetrapyrrole binding	GO:0044710	gi|50546066|ref|XP_500560.1|/0/YALI0B06248p [Yarrowia lipolytica]											CAG80552	1077	96	513	17.68	95.86	2.43881	Up	2.03284e-71	3.34629e-70	cds:novel chromosome:GCA_000002525.1:D:435674:436750:-1 gene:YALI0_D03465g transcript:CAG80552 description:"YALI0D03465p"	K03787|1|3e-167|587|yli:YALI0C19866g|5'-nucleotidase [EC:3.1.3.5]	GO:0042597//periplasmic space	GO:0016791//phosphatase activity;GO:0043169//cation binding	GO:0051704	gi|50549785|ref|XP_502364.1|/0/YALI0D03465p [Yarrowia lipolytica]
CAG78965	954	8	256	1.66	53.74	5.01674	Up	3.38802e-66	1.9344e-65	cds:novel chromosome:GCA_000002525.1:E:77644:78597:-1 gene:YALI0_E00770g transcript:CAG78965 description:"YALI0E00770p"	K14191|1|0.0|634|yli:YALI0E00770g|18S rRNA (adenine1779-N6/adenine1780-N6)-dimethyltransferase [EC:2.1.1.183]	GO:0030684//preribosome	GO:0003676//nucleic acid binding;GO:0008988	GO:0000154//rRNA modification	gi|50551823|ref|XP_503386.1|/0/YALI0E00770p [Yarrowia lipolytica]											CAG81092	849	31	165	7.34	39.62	2.43238	Up	5.73044e-24	3.74601e-23	cds:novel chromosome:GCA_000002525.1:D:2037618:2038466:1 gene:YALI0_D16445g transcript:CAG81092 description:"YALI0D16445p"	K15634|1|7e-165|578|yli:YALI0D16445g|probable phosphoglycerate mutase [EC:5.4.2.1]	-	-	-	gi|50550857|ref|XP_502901.1|/6.87461e-164/YALI0D16445p [Yarrowia lipolytica]
CAG80772	879	12	374	2.71	85.62	4.98158	Up	1.06307e-95	7.94985e-95	cds:novel chromosome:GCA_000002525.1:D:1114032:1114910:-1 gene:YALI0_D08668g transcript:CAG80772 description:"YALI0D08668p"	K14849|1|9e-115|412|yli:YALI0D08668g|ribosomal RNA-processing protein 1	GO:0030684//preribosome	-	GO:0042254//ribosome biogenesis	gi|50550223|ref|XP_502584.1|/8.98173e-114/YALI0D08668p [Yarrowia lipolytica]											CAG78111	2208	8	41	0.7	3.65	2.38247	Up	8.89398e-07	2.49393e-06	cds:novel chromosome:GCA_000002525.1:F:1561599:1563806:-1 gene:YALI0_F11825g transcript:CAG78111 description:"YALI0F11825p"	K00521|1|5e-57|222|pic:PICST_40289|ferric-chelate reductase [EC:1.16.1.7]	GO:0031224//intrinsic component of membrane	GO:0003824//catalytic activity	GO:0044710	gi|50555792|ref|XP_505304.1|/0/YALI0F11825p [Yarrowia lipolytica]
CAG82227	1737	1	30	0.11	3.37	4.93717	Up	1.249e-08	2.51663e-08	cds:novel chromosome:GCA_000002525.1:C:2329693:2331429:1 gene:YALI0_C16522g transcript:CAG82227 description:"YALI0C16522p"	K05841|1|6e-91|334|fgr:FG07850.1|sterol 3beta-glucosyltransferase [EC:2.4.1.173];K15196|2|7e-71|267|afv:AFLA_020970|transcription factor IIIB 90 kDa subunit;K08139|3|8e-64|244|dha:DEHA2C11374g|MFS transporter, SP family, sugar:H+ symporter	GO:0031224//intrinsic component of membrane	GO:0022857//transmembrane transporter activity	GO:0006810//transport;GO:0044763	gi|50548875|ref|XP_501907.1|/0/YALI0C16522p [Yarrowia lipolytica]											CAG80713	1221	54	276	8.72	45.23	2.37488	Up	5.19126e-38	5.12194e-37	cds:novel chromosome:GCA_000002525.1:D:930604:931824:1 gene:YALI0_D07304g transcript:CAG80713 description:"YALI0D07304p"	K07243|1|0.0|782|yli:YALI0D07304g|high-affinity iron transporter	-	-	GO:0044763	gi|50550105|ref|XP_502525.1|/0/YALI0D07304p [Yarrowia lipolytica]
CAG78465	1593	13	390	1.58	47.92	4.92263	Up	3.72596e-99	2.86394e-98	cds:novel chromosome:GCA_000002525.1:F:2700217:2701809:-1 gene:YALI0_F20284g transcript:CAG78465 description:"YALI0F20284p"	K14771|1|0.0|1007|yli:YALI0F20284g|U3 small nucleolar RNA-associated protein 19	-	-	GO:0022613//ribonucleoprotein complex biogenesis;GO:0042493//response to drug	gi|50556496|ref|XP_505656.1|/0/YALI0F20284p [Yarrowia lipolytica]											CAG80931	423	38	191	19.27	98.13	2.34834	Up	1.80229e-26	1.27383e-25	cds:novel chromosome:GCA_000002525.1:D:1545473:1546083:1 gene:YALI0_D12408g transcript:CAG80931 description:"YALI0D12408p"	K12462|1|1e-77|286|yli:YALI0D12408g|Rho GDP-dissociation inhibitor	GO:0044424	GO:0005092//GDP-dissociation inhibitor activity	-	gi|50550541|ref|XP_502743.1|/1.19881e-76/YALI0D12408p [Yarrowia lipolytica]
CAG81340	795	3	89	0.75	22.68	4.91839	Up	1.4861e-23	4.71763e-23	cds:novel chromosome:GCA_000002525.1:D:2819753:2820547:1 gene:YALI0_D22220g transcript:CAG81340 description:"YALI0D22220p"	K15450|1|2e-136|484|yli:YALI0D22220g|tRNA wybutosine-synthesizing protein 3 [EC:2.1.1.-]	-	-	-	gi|50551337|ref|XP_503142.1|/1.57836e-135/YALI0D22220p [Yarrowia lipolytica]											CAG78696	873	75	376	17.24	87.66	2.34616	Up	1.65974e-50	2.08007e-49	cds:novel chromosome:GCA_000002525.1:F:3327323:3328195:-1 gene:YALI0_F25839g transcript:CAG78696 description:"YALI0F25839p"	K01166|1|8e-74|276|yli:YALI0C23991g|ribonuclease T2 [EC:3.1.27.1]	GO:0005737//cytoplasm	GO:0003676//nucleic acid binding;GO:0016892//endoribonuclease activity, producing 3'-phosphomonoesters	-	gi|50556954|ref|XP_505885.1|/5.65902e-169/YALI0F25839p [Yarrowia lipolytica]
CAG80913	2061	22	625	2.05	58.9	4.84457	Up	1.22268e-156	1.32925e-155	cds:novel chromosome:GCA_000002525.1:D:1486931:1488991:-1 gene:YALI0_D12012g transcript:CAG80913 description:"YALI0D12012p"	K14833|1|0.0|1108|yli:YALI0D12012g|nucleolar complex protein 2	-	-	-	gi|50550505|ref|XP_502725.1|/0/YALI0D12012p [Yarrowia lipolytica]											CAG83820	447	6	30	2.86	14.48	2.33997	Up	3.3833e-05	8.09393e-05	cds:novel chromosome:GCA_000002525.1:A:896191:896637:-1 gene:YALI0_A09086g transcript:CAG83820 description:"YALI0A09086p"	-	-	-	-	gi|210075076|ref|XP_499893.2|/1.52655e-79/YALI0A09086p [Yarrowia lipolytica]
CAG80007	1572	90	2403	11.06	299.34	4.75836	Up	0	0	cds:novel chromosome:GCA_000002525.1:E:3083273:3084844:-1 gene:YALI0_E25982g transcript:CAG80007 description:"YALI0E25982p"	K00495|1|2e-135|482|afm:AFUA_4G03800|[EC:1.14.14.-];K00493|2|8e-127|453|pic:PICST_35590|unspecific monooxygenase [EC:1.14.14.1]	-	GO:0046914//transition metal ion binding;GO:0004497//monooxygenase activity;GO:0046906//tetrapyrrole binding	GO:0044710	gi|50553995|ref|XP_504406.1|/0/YALI0E25982p [Yarrowia lipolytica]											CAG82725	990	263	1310	52.93	267.42	2.33695	Up	8.16754e-171	3.10758e-169	cds:novel chromosome:GCA_000002525.1:B:606429:607418:-1 gene:YALI0_B04510g transcript:CAG82725 description:"YALI0B04510p"	K01824|1|4e-08|58.2|nhe:NECHADRAFT_68940|cholestenol delta-isomerase [EC:5.3.3.5];K09246|2|1e-07|56.6|ago:AGOS_AAL175W|arginine metabolism regulation protein II	GO:0043231//intracellular membrane-bounded organelle	GO:0046914//transition metal ion binding;GO:0003700//sequence-specific DNA binding transcription factor activity	GO:0006366//transcription from RNA polymerase II promoter	gi|50545920|ref|XP_500498.1|/2.09211e-165/YALI0B04510p [Yarrowia lipolytica]
CAG82974	1935	14	370	1.39	37.2	4.74215	Up	3.1905e-92	2.30975e-91	cds:novel chromosome:GCA_000002525.1:B:1449950:1451884:-1 gene:YALI0_B10626g transcript:CAG82974 description:"YALI0B10626p"	-	-	-	-	gi|50546519|ref|XP_500729.1|/0/YALI0B10626p [Yarrowia lipolytica]											CAG77912	1701	493	2451	56.48	284.9	2.33464	Up	0	0	cds:novel chromosome:GCA_000002525.1:F:1032419:1034119:-1 gene:YALI0_F07062g transcript:CAG77912 description:"YALI0F07062p"	K08157|1|0.0|1146|yli:YALI0F07062g|MFS transporter, DHA1 family, multidrug resistance protein	GO:0031224//intrinsic component of membrane	-	GO:0044763	gi|50555393|ref|XP_505105.1|/0/YALI0F07062p [Yarrowia lipolytica]
CAG81608	1077	2	52	0.36	9.61	4.73847	Up	6.01484e-14	1.50407e-13	cds:novel chromosome:GCA_000002525.1:C:147268:148344:-1 gene:YALI0_C01067g transcript:CAG81608 description:"YALI0C01067p"	-	-	-	-	gi|50547687|ref|XP_501313.1|/0/YALI0C01067p [Yarrowia lipolytica]											CAG80220	1113	9	44	1.6	7.94	2.31107	Up	5.48344e-07	1.56945e-06	cds:novel chromosome:GCA_000002525.1:E:3655232:3656344:1 gene:YALI0_E31031g transcript:CAG80220 description:"YALI0E31031p"	-	-	-	-	gi|50554415|ref|XP_504616.1|/2.08702e-95/YALI0E31031p [Yarrowia lipolytica]
CAG83639	1506	1	26	0.13	3.39	4.7047	Up	1.80517e-07	3.43968e-07	cds:novel chromosome:GCA_000002525.1:A:358521:360026:1 gene:YALI0_A03091g transcript:CAG83639 description:"YALI0A03091p"	K11369|1|1e-13|77.4|ani:AN3929.2|retrograde regulation protein 2;K13336|2|1e-11|70.9|afv:AFLA_048740|peroxin-3;K15361|3|6e-10|65.1|cim:CIMG_09192|WD repeat-containing protein 48;K13095|4|9e-08|57.8|fgr:FG02080.1|splicing factor 1;K08192|5|6e-07|55.1|spo:SPCC417.10|MFS transporter, ACS family, allantoate permease	GO:0031224//intrinsic component of membrane	-	GO:0044763	gi|50543100|ref|XP_499716.1|/0/YALI0A03091p [Yarrowia lipolytica]											CAG79405	810	8	39	1.99	9.85	2.30736	Up	2.5657e-06	6.95497e-06	cds:novel chromosome:GCA_000002525.1:E:1382459:1383268:1 gene:YALI0_E11319g transcript:CAG79405 description:"YALI0E11319p"	-	-	-	-	gi|50552808|ref|XP_503814.1|/4.56085e-130/YALI0E11319p [Yarrowia lipolytica]
CAG83477	1101	35	891	6.23	160.82	4.69007	Up	1.76996e-218	2.53667e-217	cds:novel chromosome:GCA_000002525.1:B:2962213:2963313:-1 gene:YALI0_B22506g transcript:CAG83477 description:"YALI0B22506p"	K00122|1|0.0|722|yli:YALI0B22506g|formate dehydrogenase [EC:1.2.1.2]	GO:0044444//cytoplasmic part	GO:0016614//oxidoreductase activity, acting on CH-OH group of donors;GO:0000166//nucleotide binding	GO:0044710	gi|50547509|ref|XP_501224.1|/0/YALI0B22506p [Yarrowia lipolytica]											CAG80676	753	69	334	18.57	91.15	2.29527	Up	6.4508e-44	7.1533e-43	cds:novel chromosome:GCA_000002525.1:D:832977:833729:-1 gene:YALI0_D06501g transcript:CAG80676 description:"YALI0D06501p"	K14654|1|2e-143|507|yli:YALI0D06501g|2,5-diamino-6-(ribosylamino)-4(3H)-pyrimidinone 5'-phosphate reductase [EC:1.1.1.302]	-	GO:0016616//oxidoreductase activity, acting on the CH-OH group of donors, NAD or NADP as acceptor	GO:0006771//riboflavin metabolic process	gi|50550031|ref|XP_502488.1|/1.56693e-142/YALI0D06501p [Yarrowia lipolytica]
CAG79987	465	1	25	0.45	11.45	4.66928	Up	3.5099e-07	6.58132e-07	cds:novel chromosome:GCA_000002525.1:E:3034059:3034523:-1 gene:YALI0_E25443g transcript:CAG79987 description:"YALI0E25443p"	-	-	-	-	gi|50553957|ref|XP_504387.1|/5.07938e-79/YALI0E25443p [Yarrowia lipolytica]											CAG79649	603	17	82	5.82	28.44	2.28883	Up	7.7943e-12	3.09338e-11	cds:novel chromosome:GCA_000002525.1:E:2042418:2043020:1 gene:YALI0_E17281g transcript:CAG79649 description:"YALI0E17281p"	K03809|1|5e-115|412|yli:YALI0E17281g|Trp repressor binding protein	GO:0044424	GO:0032553;GO:0003824//catalytic activity	GO:0044710;GO:0006351//transcription, DNA-templated	gi|50553290|ref|XP_504056.1|/4.40996e-114/YALI0E17281p [Yarrowia lipolytica]
CAG78182	1269	32	778	4.91	121.04	4.62362	Up	2.21698e-189	2.82076e-188	cds:novel chromosome:GCA_000002525.1:F:1803786:1805054:1 gene:YALI0_F13475g transcript:CAG78182 description:"YALI0F13475p"	K11294|1|1e-108|392|yli:YALI0F13475g|nucleolin	-	GO:0036094//small molecule binding;GO:0097159//organic cyclic compound binding	GO:0044010	gi|50555934|ref|XP_505375.1|/9.79459e-108/YALI0F13475p [Yarrowia lipolytica]											CAG83347	1719	400	1914	45.33	220.08	2.27949	Up	3.00758e-241	1.80285e-239	cds:novel chromosome:GCA_000002525.1:B:2557513:2559231:1 gene:YALI0_B19338g transcript:CAG83347 description:"YALI0B19338p"	K03293|1|0.0|1134|yli:YALI0B19338g|amino acid transporter, AAT family	GO:0031224//intrinsic component of membrane	GO:0046943//carboxylic acid transmembrane transporter activity	GO:0044763;GO:0006865//amino acid transport	gi|50547249|ref|XP_501094.1|/0/YALI0B19338p [Yarrowia lipolytica]
CAG80322	2970	14	326	0.9	21.15	4.55459	Up	1.3542e-79	8.82731e-79	cds:novel chromosome:GCA_000002525.1:E:3939365:3942334:1 gene:YALI0_E33209g transcript:CAG80322 description:"YALI0E33209p"	K15451|1|0.0|1937|yli:YALI0E33209g|tRNA wybutosine-synthesizing protein 4 [EC:2.1.1.-]	-	GO:0016741	GO:0006399//tRNA metabolic process	gi|50554619|ref|XP_504718.1|/0/YALI0E33209p [Yarrowia lipolytica]											CAG79689	564	76	358	27.97	133.58	2.25575	Up	5.22136e-46	6.04308e-45	cds:novel chromosome:GCA_000002525.1:E:2156695:2157258:1 gene:YALI0_E18194g transcript:CAG79689 description:"YALI0E18194p"	-	-	-	-	gi|50553366|ref|XP_504094.1|/4.19591e-81/YALI0E18194p [Yarrowia lipolytica]
CAG83932	1680	221	5094	25.36	592.46	4.54609	Up	0	0	cds:novel chromosome:GCA_000002525.1:A:1268323:1270002:-1 gene:YALI0_A12111g transcript:CAG83932 description:"YALI0A12111p"	K08773|1|4e-13|75.9|uma:UM01028.1|RalA-binding protein 1	GO:0044464	-	GO:0007154//cell communication;GO:0006139//nucleobase-containing compound metabolic process;GO:0050794//regulation of cellular process	gi|50543674|ref|XP_500003.1|/0/YALI0A12111p [Yarrowia lipolytica]											CAG83334	1665	207	957	24.24	113.72	2.23002	Up	2.28356e-118	5.73508e-117	cds:novel chromosome:GCA_000002525.1:B:2505099:2506763:1 gene:YALI0_B18986g transcript:CAG83334 description:"YALI0B18986p"	K08369|1|2e-85|316|pic:PICST_43272|MFS transporter, putative metabolite:H+ symporter;K08176|3|1e-10|67.4|vpo:Kpol_541p20|MFS transporter, PHS family, inorganic phosphate transporter	GO:0031224//intrinsic component of membrane	-	GO:0044763	gi|50547223|ref|XP_501081.1|/0/YALI0B18986p [Yarrowia lipolytica]
CAG83527	771	5	114	1.3	30.02	4.52934	Up	1.402e-28	4.96723e-28	cds:novel chromosome:GCA_000002525.1:A:20087:20857:-1 gene:YALI0_A00198g transcript:CAG83527 description:"YALI0A00198p"	-	-	-	-	gi|50542882|ref|XP_499607.1|/1.70663e-123/YALI0A00198p [Yarrowia lipolytica]											CAG80903	1317	45	207	6.72	31.35	2.22193	Up	8.7909e-27	6.26907e-26	cds:novel chromosome:GCA_000002525.1:D:1461257:1462900:-1 gene:YALI0_D11792g transcript:CAG80903 description:"YALI0D11792p"	K07117|1|2e-78|292|pic:PICST_63965|;K11426|2|5e-55|214|ago:AGOS_ADL387C|SET and MYND domain-containing protein	GO:0043231//intracellular membrane-bounded organelle	GO:0016741	GO:0008152//metabolic process	gi|50550485|ref|XP_502715.1|/0/YALI0D11792p [Yarrowia lipolytica]
CAG83715	1494	3	68	0.39	8.93	4.51711	Up	1.67192e-17	4.59325e-17	cds:novel chromosome:GCA_000002525.1:A:577853:579346:-1 gene:YALI0_A05665g transcript:CAG83715 description:"YALI0A05665p"	-	-	-	-	gi|50543248|ref|XP_499790.1|/0/YALI0A05665p [Yarrowia lipolytica]											CAG81559	561	206	936	76.27	351.29	2.20347	Up	3.2156e-114	7.82832e-113	cds:novel chromosome:GCA_000002525.1:D:3622054:3622614:1 gene:YALI0_D27236g transcript:CAG81559 description:"YALI0D27236p"	-	-	-	-	gi|50551757|ref|XP_503353.1|/5.72881e-107/YALI0D27236p [Yarrowia lipolytica]
CAG83438	1272	9	203	1.38	31.51	4.51307	Up	8.66942e-50	4.03831e-49	cds:novel chromosome:GCA_000002525.1:B:2821917:2823188:-1 gene:YALI0_B21516g transcript:CAG83438 description:"YALI0B21516p"	K05542|1|0.0|771|yli:YALI0B21516g|tRNA-dihydrouridine synthase 1 [EC:1.3.1.88]	-	GO:0016627//oxidoreductase activity, acting on the CH-CH group of donors;GO:0000166//nucleotide binding	GO:0006400//tRNA modification;GO:0044710	gi|50547431|ref|XP_501185.1|/0/YALI0B21516p [Yarrowia lipolytica]											CAG79294	672	87	395	26.46	121.83	2.20298	Up	3.59324e-49	4.39066e-48	cds:novel chromosome:GCA_000002525.1:E:1023488:1024982:-1 gene:YALI0_E08756g transcript:CAG79294 description:"YALI0E08756p"	K07974|1|2e-47|187|mgl:MGL_2669|Ras family, other	-	GO:0017111//nucleoside-triphosphatase activity;GO:0032550	GO:0035556//intracellular signal transduction;GO:0009154//purine ribonucleotide catabolic process	gi|210075885|ref|XP_503705.2|/6.8429e-72/YALI0E08756p [Yarrowia lipolytica]
CAG80846	2058	16	347	1.49	32.75	4.45811	Up	1.83457e-83	1.24308e-82	cds:novel chromosome:GCA_000002525.1:D:1312306:1314363:1 gene:YALI0_D10505g transcript:CAG80846 description:"YALI0D10505p"	K14834|1|0.0|1139|yli:YALI0D10505g|nucleolar complex protein 3	-	-	-	gi|50550371|ref|XP_502658.1|/0/YALI0D10505p [Yarrowia lipolytica]											CAG80825	1050	598	2711	113.13	520.23	2.20117	Up	0	0	cds:novel chromosome:GCA_000002525.1:D:1255379:1256428:-1 gene:YALI0_D09933g transcript:CAG80825 description:"YALI0D09933p"	K00540|1|2e-100|365|afm:AFUA_2G05060|[EC:1.-.-.-]	GO:0043231//intracellular membrane-bounded organelle;GO:0031224//intrinsic component of membrane	GO:0043169//cation binding;GO:0016682//oxidoreductase activity, acting on diphenols and related substances as donors, oxygen as acceptor	GO:0044707;GO:0044710;GO:0006091//generation of precursor metabolites and energy	gi|50550329|ref|XP_502637.1|/0/YALI0D09933p [Yarrowia lipolytica]
CAG77954	1053	29	619	5.41	117.09	4.43585	Up	3.27882e-147	3.36304e-146	cds:novel chromosome:GCA_000002525.1:F:1141567:1142619:1 gene:YALI0_F08085g transcript:CAG77954 description:"YALI0F08085p"	-	-	-	-	gi|50555478|ref|XP_505147.1|/0/YALI0F08085p [Yarrowia lipolytica]											CAG79545	1128	131	590	22.99	105.03	2.19172	Up	3.8212e-72	6.3394e-71	cds:novel chromosome:GCA_000002525.1:E:1751577:1752704:1 gene:YALI0_E14707g transcript:CAG79545 description:"YALI0E14707p"	-	-	-	-	gi|50553084|ref|XP_503952.1|/0/YALI0E14707p [Yarrowia lipolytica]
CAG78345	1380	17	356	2.39	50.76	4.40861	Up	5.56794e-85	3.80526e-84	cds:novel chromosome:GCA_000002525.1:F:2326976:2328355:1 gene:YALI0_F17446g transcript:CAG78345 description:"YALI0F17446p"	-	GO:0031224//intrinsic component of membrane	-	GO:0044763	gi|50556256|ref|XP_505536.1|/0/YALI0F17446p [Yarrowia lipolytica]											CAG78431	1182	406	1818	67.85	308.2	2.18345	Up	1.89112e-217	1.00135e-215	cds:novel chromosome:GCA_000002525.1:F:2598118:2599299:1 gene:YALI0_F19470g transcript:CAG78431 description:"YALI0F19470p"	K01772|1|0.0|795|yli:YALI0F19470g|ferrochelatase [EC:4.99.1.1]	-	GO:0016829//lyase activity	GO:0006779//porphyrin-containing compound biosynthetic process	gi|50556428|ref|XP_505622.1|/0/YALI0F19470p [Yarrowia lipolytica]
CAG78405	576	4	84	1.43	30.34	4.40713	Up	4.72694e-21	1.42369e-20	cds:novel chromosome:GCA_000002525.1:F:2513058:2513633:-1 gene:YALI0_F18832g transcript:CAG78405 description:"YALI0F18832p"	-	-	-	-	gi|50556376|ref|XP_505596.1|/4.25988e-52/YALI0F18832p [Yarrowia lipolytica]											CAG78316	1233	137	591	21.91	95.87	2.12949	Up	9.53212e-70	1.54115e-68	cds:novel chromosome:GCA_000002525.1:F:2241852:2243084:-1 gene:YALI0_F16731g transcript:CAG78316 description:"YALI0F16731p"	-	-	-	-	gi|50556198|ref|XP_505507.1|/0/YALI0F16731p [Yarrowia lipolytica]
CAG79172	1185	22	453	3.63	75.7	4.38225	Up	2.4022e-107	1.96036e-106	cds:novel chromosome:GCA_000002525.1:E:620024:621208:1 gene:YALI0_E05577g transcript:CAG79172 description:"YALI0E05577p"	-	-	-	-	gi|50552362|ref|XP_503591.1|/0/YALI0E05577p [Yarrowia lipolytica]											CAG80404	1932	509.74	2164.01	51.23	220.67	2.10683	Up	2.40246e-247	1.49659e-245	cds:novel chromosome:GCA_000002525.1:E:4188366:4190297:-1 gene:YALI0_E35046g transcript:CAG80404 description:"YALI0E35046p"	-	-	-	-	-
CAG79864	1653	1	21	0.12	2.48	4.36923	Up	4.94776e-06	8.70416e-06	cds:novel chromosome:GCA_000002525.1:E:2644893:2646545:-1 gene:YALI0_E22462g transcript:CAG79864 description:"YALI0E22462p"	K13333|1|8e-85|313|ctp:CTRG_03153|lysophospholipase [EC:3.1.1.5]	GO:0009277//fungal-type cell wall	GO:0004620//phospholipase activity	GO:0006644//phospholipid metabolic process	gi|50553716|ref|XP_504269.1|/0/YALI0E22462p [Yarrowia lipolytica]											CAG83718	1152	22	89	3.78	15.5	2.03581	Up	3.49576e-11	1.32927e-10	cds:novel chromosome:GCA_000002525.1:A:585645:586796:-1 gene:YALI0_A05885g transcript:CAG83718 description:"YALI0A05885p"	-	-	-	-	gi|50543254|ref|XP_499793.1|/0/YALI0A05885p [Yarrowia lipolytica]
CAG83372	1089	52	1056	9.37	192.81	4.36299	Up	2.35774e-247	3.7517e-246	cds:novel chromosome:GCA_000002525.1:B:2636757:2637845:1 gene:YALI0_B20020g transcript:CAG83372 description:"YALI0B20020p"	K01626|1|0.0|729|yli:YALI0B20020g|3-deoxy-7-phosphoheptulonate synthase [EC:2.5.1.54]	-	GO:0016765//transferase activity, transferring alkyl or aryl (other than methyl) groups	GO:0008652//cellular amino acid biosynthetic process;GO:0043650	gi|50547299|ref|XP_501119.1|/0/YALI0B20020p [Yarrowia lipolytica]											CAG81698	480	143	575	62.91	256.37	2.02687	Up	7.16562e-64	1.10243e-62	cds:novel chromosome:GCA_000002525.1:C:457607:458086:1 gene:YALI0_C03465g transcript:CAG81698 description:"YALI0C03465p"	K13993|1|1e-11|68.2|scm:SCHCODRAFT_51554|HSP20 family protein	-	-	-	gi|50547859|ref|XP_501399.1|/3.61903e-78/YALI0C03465p [Yarrowia lipolytica]
CAG81682	1491	8	162	1.04	21.32	4.35755	Up	3.69998e-39	1.52244e-38	cds:novel chromosome:GCA_000002525.1:C:408464:409954:-1 gene:YALI0_C03025g transcript:CAG81682 description:"YALI0C03025p"	K00128|1|0.0|940|yli:YALI0C03025g|aldehyde dehydrogenase (NAD+) [EC:1.2.1.3]	-	GO:0016903//oxidoreductase activity, acting on the aldehyde or oxo group of donors	GO:0044710	gi|50547827|ref|XP_501383.1|/0/YALI0C03025p [Yarrowia lipolytica]											CAG78975	624	610	2440	201.06	815.4	2.01988	Up	8.99944e-264	6.21548e-262	cds:novel chromosome:GCA_000002525.1:E:108979:109602:1 gene:YALI0_E00990g transcript:CAG78975 description:"YALI0E00990p"	-	-	-	-	gi|50551843|ref|XP_503396.1|/2.97401e-100/YALI0E00990p [Yarrowia lipolytica]
CAG80381	3783	5	100	0.25	5.07	4.34199	Up	1.35331e-24	4.42894e-24	cds:novel chromosome:GCA_000002525.1:E:4089293:4093075:-1 gene:YALI0_E34463g transcript:CAG80381 description:"YALI0E34463p"	K01117|1|3e-96|353|pic:PICST_51970|sphingomyelin phosphodiesterase [EC:3.1.4.12];K01128|2|9e-96|351|afm:AFUA_2G01600|[EC:3.1.4.-];K12350|3|1e-56|221|mgr:MGCH7_ch7g1043|sphingomyelin phosphodiesterase [EC:3.1.4.12]	-	GO:0003824//catalytic activity	-	gi|50554731|ref|XP_504774.1|/0/YALI0E34463p [Yarrowia lipolytica]											CAG80796	1215	8	32	1.3	5.27	2.01929	Up	9.192e-05	0.000209491	cds:novel chromosome:GCA_000002525.1:D:1165034:1166248:1 gene:YALI0_D09185g transcript:CAG80796 description:"YALI0D09185p"	-	-	-	-	gi|50550271|ref|XP_502608.1|/4.69773e-144/YALI0D09185p [Yarrowia lipolytica]
CAG82272	1566	20	400	2.47	50.02	4.33992	Up	2.2308e-94	1.6546e-93	cds:novel chromosome:GCA_000002525.1:C:2472805:2474370:1 gene:YALI0_C17853g transcript:CAG82272 description:"YALI0C17853p"	K03936|1|1e-11|70.9|ani:AN1728.2|NADH dehydrogenase (ubiquinone) Fe-S protein 3 [EC:1.6.5.3 1.6.99.3]	-	-	-	gi|50548963|ref|XP_501952.1|/0/YALI0C17853p [Yarrowia lipolytica]											CAR64306	183	374	1491	523.34	2114.37	2.01441	Up	1.88612e-161	6.84825e-160	cds:novel chromosome:GCA_000002525.1:C:2989405:2989587:-1 gene:YALI0_C22394g transcript:CAR64306 description:"YALI0C22394p"	-	-	-	-	gi|210075583|ref|XP_002143041.1|/9.26101e-37/YALI0C22394p [Yarrowia lipolytica]
CAG83693	2997	31	619	1.97	39.8	4.3365	Up	3.79368e-145	3.85995e-144	cds:novel chromosome:GCA_000002525.1:A:518339:521335:1 gene:YALI0_A04939g transcript:CAG83693 description:"YALI0A04939p"	K14805|1|0.0|1464|yli:YALI0A04939g|ATP-dependent RNA helicase DDX24/MAK5 [EC:3.6.4.13]	-	GO:0017111//nucleoside-triphosphatase activity;GO:0097159//organic cyclic compound binding;GO:1901363;GO:0036094//small molecule binding	-	gi|50543204|ref|XP_499768.1|/0/YALI0A04939p [Yarrowia lipolytica]											CAG79800	1914	233	927	23.64	95.44	2.01336	Up	6.7216e-101	1.42363e-99	cds:novel chromosome:GCA_000002525.1:E:2471427:2473340:1 gene:YALI0_E20845g transcript:CAG79800 description:"YALI0E20845p"	K01128|1|5e-102|371|afm:AFUA_2G01600|[EC:3.1.4.-];K01117|2|9e-94|343|pic:PICST_51970|sphingomyelin phosphodiesterase [EC:3.1.4.12];K12350|3|4e-51|202|fgr:FG07002.1|sphingomyelin phosphodiesterase [EC:3.1.4.12]	-	GO:0003824//catalytic activity	-	gi|50553588|ref|XP_504205.1|/0/YALI0E20845p [Yarrowia lipolytica]
CAG83355	1212	2	38	0.32	6.2	4.27612	Up	6.07002e-10	1.29021e-09	cds:novel chromosome:GCA_000002525.1:B:2587783:2588994:-1 gene:YALI0_B19602g transcript:CAG83355 description:"YALI0B19602p"	K12763|1|5e-51|201|yli:YALI0D01573g|protein SOK2	-	GO:0003676//nucleic acid binding;GO:0001071//nucleic acid binding transcription factor activity	GO:0006351//transcription, DNA-templated	gi|50547265|ref|XP_501102.1|/8.60965e-114/YALI0B19602p [Yarrowia lipolytica]											CAG79109	2133	60	236	5.45	21.74	1.99602	Up	1.20761e-26	8.58297e-26	cds:novel chromosome:GCA_000002525.1:E:466913:469097:1 gene:YALI0_E04158g transcript:CAG79109 description:"YALI0E04158p"	K01530|1|2e-136|485|ppa:PAS_chr2-1_0807|phospholipid-translocating ATPase [EC:3.6.3.1]	-	GO:0043167//ion binding;GO:0003824//catalytic activity	-	gi|210075859|ref|XP_002143062.1|/0/YALI0E04158p [Yarrowia lipolytica]
CAG84230	1260	9	171	1.39	26.8	4.26908	Up	1.0488e-40	4.3837e-40	cds:novel chromosome:GCA_000002525.1:A:2208769:2210494:1 gene:YALI0_A20548g transcript:CAG84230 description:"YALI0A20548p"	-	-	GO:0003676//nucleic acid binding;GO:0034061	GO:0006259//DNA metabolic process	gi|50545509|ref|XP_500292.1|/0/YALI0A20548p [Yarrowia lipolytica]											CAG80685	1245	554	2174	87.7	349.12	1.99307	Up	4.6644e-231	2.64621e-229	cds:novel chromosome:GCA_000002525.1:D:854917:856161:-1 gene:YALI0_D06688g transcript:CAG80685 description:"YALI0D06688p"	K07243|1|0.0|840|yli:YALI0D06688g|high-affinity iron transporter	GO:0031224//intrinsic component of membrane	GO:0022890//inorganic cation transmembrane transporter activity;GO:0046914//transition metal ion binding	GO:0034755//iron ion transmembrane transport	gi|50550049|ref|XP_502497.1|/0/YALI0D06688p [Yarrowia lipolytica]
CAG81196	978	27	513	5.45	104.89	4.26648	Up	3.0269e-119	2.66914e-118	cds:novel chromosome:GCA_000002525.1:D:2375899:2376876:-1 gene:YALI0_D18832g transcript:CAG81196 description:"YALI0D18832p"	-	-	-	-	gi|50551061|ref|XP_503004.1|/0/YALI0D18832p [Yarrowia lipolytica]											CAG83151	498	598	2330	252.51	997.2	1.98154	Up	8.03048e-246	4.95395e-244	cds:novel chromosome:GCA_000002525.1:B:1964918:1965415:-1 gene:YALI0_B14795g transcript:CAG83151 description:"YALI0B14795p"	-	-	-	-	-
CAG81576	1239	68	1287	10.7	205.3	4.26205	Up	2.14076e-296	4.06937e-295	cds:novel chromosome:GCA_000002525.1:C:36743:37981:1 gene:YALI0_C00341g transcript:CAG81576 description:"YALI0C00341p"	-	-	-	-	gi|50547623|ref|XP_501281.1|/0/YALI0C00341p [Yarrowia lipolytica]											CAG81929	4044	21	81	0.99	3.89	1.97427	Up	6.60866e-10	2.32253e-09	cds:novel chromosome:GCA_000002525.1:C:1232749:1236846:1 gene:YALI0_C09031g transcript:CAG81929 description:"YALI0C09031p"	K01183|1|4e-11|70.5|pan:PODANSg4492|chitinase [EC:3.2.1.14]	-	-	-	gi|50548313|ref|XP_501626.1|/0/YALI0C09031p [Yarrowia lipolytica]
CAG77965	2499	47	877	3.59	67.86	4.24051	Up	7.28574e-202	9.82105e-201	cds:novel chromosome:GCA_000002525.1:F:1175498:1177996:-1 gene:YALI0_F08371g transcript:CAG77965 description:"YALI0F08371p"	K14766|1|0.0|1214|yli:YALI0F08371g|nucleolar protein 14	GO:0030684//preribosome;GO:0031981//nuclear lumen	GO:0003723//RNA binding	GO:0042254//ribosome biogenesis	gi|50555500|ref|XP_505158.1|/0/YALI0F08371p [Yarrowia lipolytica]											CAG83786	1881	540	2084	55.78	218.43	1.96935	Up	4.49302e-218	2.41938e-216	cds:novel chromosome:GCA_000002525.1:A:776896:778776:1 gene:YALI0_A08041g transcript:CAG83786 description:"YALI0A08041p"	K01120|1|0.0|1191|yli:YALI0A08041g|3',5'-cyclic-nucleotide phosphodiesterase [EC:3.1.4.17]	-	GO:0004112//cyclic-nucleotide phosphodiesterase activity;GO:0043169//cation binding	GO:0007154//cell communication	gi|50543388|ref|XP_499860.1|/0/YALI0A08041p [Yarrowia lipolytica]
CAG78305	1476	185	3419	24.27	454.61	4.22738	Up	0	0	cds:novel chromosome:GCA_000002525.1:F:2194130:2195605:-1 gene:YALI0_F16423g transcript:CAG78305 description:"YALI0F16423p"	K08192|1|0.0|745|yli:YALI0D13970g|MFS transporter, ACS family, allantoate permease	GO:0031224//intrinsic component of membrane	GO:0008028//monocarboxylic acid transmembrane transporter activity	GO:0044763;GO:0015718//monocarboxylic acid transport	gi|50556176|ref|XP_505496.1|/0/YALI0F16423p [Yarrowia lipolytica]											CAG78985	1038	26	96	4.98	18.65	1.90496	Up	4.55058e-11	1.71701e-10	cds:novel chromosome:GCA_000002525.1:E:138714:139751:1 gene:YALI0_E01210g transcript:CAG78985 description:"YALI0E01210p"	-	-	-	-	gi|50551863|ref|XP_503406.1|/1.65603e-83/YALI0E01210p [Yarrowia lipolytica]
CAG81884	939	19	348	4	74.28	4.2149	Up	1.0426e-80	6.88813e-80	cds:novel chromosome:GCA_000002525.1:C:1062153:1063847:1 gene:YALI0_C08052g transcript:CAG81884 description:"YALI0C08052p"	K14831|1|2e-102|371|yli:YALI0C08052g|protein MAK16	GO:0030684//preribosome;GO:0031981//nuclear lumen	-	GO:0000470//maturation of LSU-rRNA;GO:0000460//maturation of 5.8S rRNA	gi|50548223|ref|XP_501581.1|/1.96864e-101/66S preribosome component MAK16 [Yarrowia lipolytica CLIB122]											CAG82436	720	615	2265	173.67	648.57	1.90091	Up	3.89554e-226	2.15237e-224	cds:novel chromosome:GCA_000002525.1:C:2940368:2941087:-1 gene:YALI0_C22000g transcript:CAG82436 description:"YALI0C22000p"	K01423|1|9e-14|76.3|uma:UM00094.1|[EC:3.4.-.-]	-	-	-	gi|50549291|ref|XP_502116.1|/8.77904e-140/YALI0C22000p [Yarrowia lipolytica]
CAG78536	1446	44	788	5.9	107.03	4.18116	Up	8.27584e-180	1.01828e-178	cds:novel chromosome:GCA_000002525.1:F:2892928:2894373:1 gene:YALI0_F21857g transcript:CAG78536 description:"YALI0F21857p"	K08257|1|0.0|636|yli:YALI0F18722g|mannan endo-1,6-alpha-mannosidase [EC:3.2.1.101]	-	GO:0004559//alpha-mannosidase activity	GO:0005975//carbohydrate metabolic process	gi|50556634|ref|XP_505725.1|/0/YALI0F21857p [Yarrowia lipolytica]											CAG79352	795	506	1863	128.5	479.8	1.90066	Up	2.68492e-186	1.18472e-184	cds:novel chromosome:GCA_000002525.1:E:1236217:1237011:1 gene:YALI0_E10043g transcript:CAG79352 description:"YALI0E10043p"	-	-	-	GO:0019932//second-messenger-mediated signaling	gi|50552702|ref|XP_503761.1|/1.42756e-136/YALI0E10043p [Yarrowia lipolytica]
CAG82955	2172	18	322	1.59	28.76	4.17697	Up	2.21608e-74	1.37536e-73	cds:novel chromosome:GCA_000002525.1:B:1400449:1402620:-1 gene:YALI0_B10219g transcript:CAG82955 description:"YALI0B10219p"	K14763|1|0.0|999|yli:YALI0B10219g|H/ACA ribonucleoprotein complex non-core subunit NAF1	-	GO:0003723//RNA binding	GO:0001522//pseudouridine synthesis;GO:0022613//ribonucleoprotein complex biogenesis	gi|50546481|ref|XP_500710.1|/0/YALI0B10219p [Yarrowia lipolytica]											CAG78403	1446	240	883	32.52	121.39	1.90025	Up	3.17568e-89	6.07779e-88	cds:novel chromosome:GCA_000002525.1:F:2507846:2509480:-1 gene:YALI0_F18788g transcript:CAG78403 description:"YALI0F18788p"	K09265|1|2e-180|631|yli:YALI0F18788g|MADS-box transcription factor, other eukaryote	GO:0043231//intracellular membrane-bounded organelle	GO:0003676//nucleic acid binding;GO:0005515//protein binding	GO:0006351//transcription, DNA-templated	gi|50556372|ref|XP_505594.1|/1.95496e-179/YALI0F18788p [Yarrowia lipolytica]
CAG84069	1806	2	35	0.21	3.78	4.16993	Up	4.26712e-09	8.75912e-09	cds:novel chromosome:GCA_000002525.1:A:1706062:1707867:-1 gene:YALI0_A16610g transcript:CAG84069 description:"YALI0A16610p"	K01117|1|4e-89|328|pic:PICST_51970|sphingomyelin phosphodiesterase [EC:3.1.4.12];K01128|2|1e-78|293|afm:AFUA_2G01600|[EC:3.1.4.-];K12350|3|2e-51|203|fgr:FG07002.1|sphingomyelin phosphodiesterase [EC:3.1.4.12]	-	GO:0003824//catalytic activity	-	gi|50545199|ref|XP_500137.1|/0/YALI0A16610p [Yarrowia lipolytica]											CAG78411	2691	145	533	10.38	38.73	1.89965	Up	1.66738e-54	2.2446e-53	cds:novel chromosome:GCA_000002525.1:F:2536751:2539441:1 gene:YALI0_F18964g transcript:CAG78411 description:"YALI0F18964p"	-	-	GO:0015198//oligopeptide transporter activity	GO:0006857//oligopeptide transport;GO:0044763	gi|50556388|ref|XP_505602.1|/0/YALI0F18964p [Yarrowia lipolytica]
CAG82119	1305	17	298	2.54	45.03	4.14799	Up	1.28563e-68	7.51611e-68	cds:novel chromosome:GCA_000002525.1:C:1926414:1927718:1 gene:YALI0_C13882g transcript:CAG82119 description:"YALI0C13882p"	K15430|1|0.0|876|yli:YALI0C13882g|tRNA (guanine10-N2)-methyltransferase [EC:2.1.1.214]	-	GO:0097159//organic cyclic compound binding;GO:0016741	GO:0008152//metabolic process	gi|50548679|ref|XP_501809.1|/0/YALI0C13882p [Yarrowia lipolytica]											CAG84198	2133	557	2037	50.57	187.68	1.89192	Up	4.02628e-202	1.9381e-200	cds:novel chromosome:GCA_000002525.1:A:2143579:2145711:1 gene:YALI0_A19844g transcript:CAG84198 description:"YALI0A19844p"	K14858|1|7e-58|224|nfi:NFIA_071440|pre-rRNA-processing protein SRD1	-	GO:0060089	GO:0006351//transcription, DNA-templated;GO:0007154//cell communication	gi|50545445|ref|XP_500260.1|/0/YALI0A19844p [Yarrowia lipolytica]
CAG83539	1590	4	70	0.49	8.62	4.13683	Up	4.28488e-17	1.16708e-16	cds:novel chromosome:GCA_000002525.1:A:61589:63178:-1 gene:YALI0_A00528g transcript:CAG83539 description:"YALI0A00528p"	K01426|1|7e-44|177|mgr:MGG_14363|amidase [EC:3.5.1.4];K08856|2|6e-40|164|ani:AN1476.2|serine/threonine kinase 16 [EC:2.7.11.1];K08157|3|6e-24|111|act:ACLA_003880|MFS transporter, DHA1 family, multidrug resistance protein;K00492|4|8e-24|111|afv:AFLA_131810|[EC:1.14.13.-]	GO:0031224//intrinsic component of membrane	-	GO:0044763	gi|50542906|ref|XP_499619.1|/0/YALI0A00528p [Yarrowia lipolytica]											CAG78873	1305	1029	3717	155.1	568.38	1.87366	Up	0	0	cds:novel chromosome:GCA_000002525.1:F:3829004:3830308:-1 gene:YALI0_F30657g transcript:CAG78873 description:"YALI0F30657p"	-	-	-	-	gi|50557304|ref|XP_506060.1|/0/YALI0F30657p [Yarrowia lipolytica]
CAG78566	600	67	1161	22.84	401.01	4.134	Up	5.28316e-262	8.82705e-261	cds:novel chromosome:GCA_000002525.1:F:2981074:2981673:1 gene:YALI0_F22561g transcript:CAG78566 description:"YALI0F22561p"	-	-	GO:0046914//transition metal ion binding	-	gi|50556694|ref|XP_505755.1|/2.74037e-100/YALI0F22561p [Yarrowia lipolytica]											CAG83253	8946	12	43	0.26	0.93	1.83872	Up	1.61745e-05	4.01143e-05	cds:novel chromosome:GCA_000002525.1:B:2238298:2247243:1 gene:YALI0_B17028g transcript:CAG83253 description:"YALI0B17028p"	K01178|1|2e-13|79.7|sce:YIR019C|glucoamylase [EC:3.2.1.3];K01183|5|8e-11|70.9|ani:AN8241.2|chitinase [EC:3.2.1.14]	-	-	-	gi|50547061|ref|XP_501000.1|/0/YALI0B17028p [Yarrowia lipolytica]
CAG78032	1569	35	605	4.31	75.51	4.13091	Up	2.9586e-137	2.89879e-136	cds:novel chromosome:GCA_000002525.1:F:1342866:1344434:-1 gene:YALI0_F09856g transcript:CAG78032 description:"YALI0F09856p"	K14768|1|0.0|981|yli:YALI0F09856g|U3 small nucleolar RNA-associated protein 7	-	-	-	gi|50555634|ref|XP_505225.1|/0/YALI0F09856p [Yarrowia lipolytica]											CAG80915	1200	2220	7800	365.18	1301.61	1.83362	Up	0	0	cds:novel chromosome:GCA_000002525.1:D:1498324:1499523:1 gene:YALI0_D12078g transcript:CAG80915 description:"YALI0D12078p"	-	-	GO:0003676//nucleic acid binding	-	gi|50550509|ref|XP_502727.1|/4.59097e-160/YALI0D12078p [Yarrowia lipolytica]
CAG79325	1122	11	189	1.92	33.44	4.1224	Up	7.87272e-44	3.40722e-43	cds:novel chromosome:GCA_000002525.1:E:1137881:1139002:1 gene:YALI0_E09449g transcript:CAG79325 description:"YALI0E09449p"	K07566|1|0.0|678|yli:YALI0E09449g|tRNA threonylcarbamoyladenosine biosynthesis protein	-	GO:0003723//RNA binding	-	gi|50552650|ref|XP_503735.1|/0/YALI0E09449p [Yarrowia lipolytica]											CAG79500	1050	117	409	22.13	78.49	1.82651	Up	3.99746e-40	4.1914e-39	cds:novel chromosome:GCA_000002525.1:E:1640604:1641653:1 gene:YALI0_E13574g transcript:CAG79500 description:"YALI0E13574p"	-	-	-	-	gi|50552994|ref|XP_503907.1|/3.8671e-72/YALI0E13574p [Yarrowia lipolytica]
CAG78416	1947	5	85	0.49	8.49	4.11491	Up	2.27614e-20	6.72149e-20	cds:novel chromosome:GCA_000002525.1:F:2559216:2561162:1 gene:YALI0_F19118g transcript:CAG78416 description:"YALI0F19118p"	K08197|1|3e-56|219|cnb:CNBA7750|MFS transporter, SIT family, siderophore-iron:H+ symporter	GO:0031224//intrinsic component of membrane	-	GO:0044763	gi|50556398|ref|XP_505607.1|/0/YALI0F19118p [Yarrowia lipolytica]											CAG78380	705	263	907	75.97	265.66	1.80608	Up	1.21989e-85	2.27308e-84	cds:novel chromosome:GCA_000002525.1:F:2429641:2430345:-1 gene:YALI0_F18282g transcript:CAG78380 description:"YALI0F18282p"	-	GO:0030312	GO:0005198//structural molecule activity	-	gi|50556326|ref|XP_505571.1|/1.35683e-97/YALI0F18282p [Yarrowia lipolytica]
CAG80081	1659	101	1726	11.74	203.37	4.1146	Up	0	0	cds:novel chromosome:GCA_000002525.1:E:3271921:3274339:-1 gene:YALI0_E27715g transcript:CAG80081 description:"YALI0E27715p"	K12823|1|0.0|863|yli:YALI0E27715g|ATP-dependent RNA helicase DDX5/DBP2 [EC:3.6.4.13]	GO:0043231//intracellular membrane-bounded organelle	GO:0032550;GO:0003676//nucleic acid binding;GO:0042623//ATPase activity, coupled	GO:0000956//nuclear-transcribed mRNA catabolic process;GO:0042254//ribosome biogenesis	gi|50554139|ref|XP_504478.1|/0/YALI0E27715p [Yarrowia lipolytica]											CAG81497	879	47	161	10.73	37.27	1.79636	Up	2.1801e-16	1.08137e-15	cds:novel chromosome:GCA_000002525.1:D:3440546:3441424:-1 gene:YALI0_D25872g transcript:CAG81497 description:"YALI0D25872p"	K08486|1|1e-145|514|yli:YALI0D25872g|syntaxin 1B/2/3	-	-	GO:0006810//transport	gi|50551637|ref|XP_503293.1|/9.83877e-145/YALI0D25872p [Yarrowia lipolytica]
CAG83701	1395	26	444	3.62	62.6	4.1121	Up	7.48508e-101	5.83102e-100	cds:novel chromosome:GCA_000002525.1:A:537135:538529:-1 gene:YALI0_A05181g transcript:CAG83701 description:"YALI0A05181p"	K14840|1|0.0|727|yli:YALI0A05181g|nucleolar protein 53	-	-	-	gi|50543220|ref|XP_499776.1|/0/YALI0A05181p [Yarrowia lipolytica]											CAG79260	3270	1713	5837	100.6	347.89	1.79	Up	0	0	cds:novel chromosome:GCA_000002525.1:E:886552:889821:-1 gene:YALI0_E07744g transcript:CAG79260 description:"YALI0E07744p"	K01194|1|1e-64|248|sce:YPR026W|alpha,alpha-trehalase [EC:3.2.1.28]	-	GO:0005488//binding	GO:0044238	gi|50552522|ref|XP_503671.1|/0/YALI0E07744p [Yarrowia lipolytica]
CAG78432	510	2	34	0.82	14.05	4.0988	Up	8.15302e-09	1.65379e-08	cds:novel chromosome:GCA_000002525.1:F:2599824:2600333:1 gene:YALI0_F19492g transcript:CAG78432 description:"YALI0F19492p"	-	-	-	-	gi|50556430|ref|XP_505623.1|/3.01462e-87/YALI0F19492p [Yarrowia lipolytica]											CAG82870	768	88	299	23.19	79.9	1.78469	Up	6.72966e-29	5.15184e-28	cds:novel chromosome:GCA_000002525.1:B:1086172:1086939:1 gene:YALI0_B08140g transcript:CAG82870 description:"YALI0B08140p"	K00390|1|1e-144|511|yli:YALI0B08140g|phosphoadenosine phosphosulfate reductase [EC:1.8.4.8]	-	GO:0016671//oxidoreductase activity, acting on a sulfur group of donors, disulfide as acceptor	GO:0000097//sulfur amino acid biosynthetic process;GO:0000103//sulfate assimilation	gi|50546216|ref|XP_500629.1|/1.1282e-143/YALI0B08140p [Yarrowia lipolytica]
CAG82058	1752	3	50	0.33	5.57	4.07714	Up	2.09448e-12	4.91058e-12	cds:novel chromosome:GCA_000002525.1:C:1680350:1682101:-1 gene:YALI0_C12122g transcript:CAG82058 description:"YALI0C12122p"	K00495|1|1e-92|340|afm:AFUA_4G03800|[EC:1.14.14.-];K00493|2|2e-92|339|pic:PICST_35590|unspecific monooxygenase [EC:1.14.14.1]	-	GO:0046914//transition metal ion binding;GO:0004497//monooxygenase activity;GO:0046906//tetrapyrrole binding	GO:0044710	gi|50548557|ref|XP_501748.1|/0/YALI0C12122p [Yarrowia lipolytica]											CAG80094	1488	31	105	4.08	14.01	1.77982	Up	4.72296e-11	1.78099e-10	cds:novel chromosome:GCA_000002525.1:E:3315274:3316761:1 gene:YALI0_E27984g transcript:CAG80094 description:"YALI0E27984p"	-	GO:0031224//intrinsic component of membrane	-	GO:0051234//establishment of localization;GO:0044763	gi|50554165|ref|XP_504491.1|/0/YALI0E27984p [Yarrowia lipolytica]
CAG78913	834	23	378	5.49	91.52	4.05921	Up	2.8405e-85	1.94755e-84	cds:novel chromosome:GCA_000002525.1:F:3917103:3917936:1 gene:YALI0_F31537g transcript:CAG78913 description:"YALI0F31537p"	-	-	-	-	gi|50557384|ref|XP_506100.1|/7.88036e-157/YALI0F31537p [Yarrowia lipolytica]											CAG82055	525	1583	5362	630.47	2164.66	1.77964	Up	0	0	cds:novel chromosome:GCA_000002525.1:C:1664142:1664666:1 gene:YALI0_C12034g transcript:CAG82055 description:"YALI0C12034p"	-	GO:0016020//membrane	-	-	gi|50548551|ref|XP_501745.1|/7.99056e-78/YALI0C12034p [Yarrowia lipolytica]
CAG80019	1278	52	852	7.93	131.58	4.05248	Up	4.86128e-190	6.21011e-189	cds:novel chromosome:GCA_000002525.1:E:3118790:3120067:1 gene:YALI0_E26279g transcript:CAG80019 description:"YALI0E26279p"	K03857|1|2e-06|53.1|bfu:BC1G_12524|phosphatidylinositol glycan, class A [EC:2.4.1.198]	-	-	GO:0008152//metabolic process	gi|50554019|ref|XP_504418.1|/0/YALI0E26279p [Yarrowia lipolytica]											CAG77790	1407	175	590	24.39	83.44	1.77445	Up	5.79914e-55	7.92424e-54	cds:novel chromosome:GCA_000002525.1:F:639297:640703:1 gene:YALI0_F04191g transcript:CAG77790 description:"YALI0F04191p"	-	GO:0031224//intrinsic component of membrane	-	-	gi|50555149|ref|XP_504983.1|/0/YALI0F04191p [Yarrowia lipolytica]
CAG81703	1482	78	1275	10.19	168.82	4.05026	Up	2.3713e-283	4.26498e-282	cds:novel chromosome:GCA_000002525.1:C:471116:472597:-1 gene:YALI0_C03564g transcript:CAG81703 description:"YALI0C03564p"	-	-	-	-	gi|50547869|ref|XP_501404.1|/0/YALI0C03564p [Yarrowia lipolytica]											CAG77766	1407	19	63	2.65	8.91	1.74943	Up	5.16866e-07	1.48269e-06	cds:novel chromosome:GCA_000002525.1:F:543470:544876:-1 gene:YALI0_F03685g transcript:CAG77766 description:"YALI0F03685p"	-	-	-	-	gi|50555101|ref|XP_504959.1|/0/YALI0F03685p [Yarrowia lipolytica]
CAG81407	624	20	326	6.53	107.88	4.0462	Up	1.34573e-73	8.28713e-73	cds:novel chromosome:GCA_000002525.1:D:3105476:3106099:-1 gene:YALI0_D23837g transcript:CAG81407 description:"YALI0D23837p"	-	-	-	-	gi|50551467|ref|XP_503207.1|/4.5989e-93/YALI0D23837p [Yarrowia lipolytica]											CAG78101	579	49	162	17.52	58.74	1.74534	Up	6.82478e-16	3.33318e-15	cds:novel chromosome:GCA_000002525.1:F:1534357:1534935:-1 gene:YALI0_F11605g transcript:CAG78101 description:"YALI0F11605p"	-	-	GO:0016407//acetyltransferase activity	-	gi|50555772|ref|XP_505294.1|/7.48513e-113/YALI0F11605p [Yarrowia lipolytica]
CAG79245	3552	66	1048	3.52	56.69	4.00945	Up	1.85245e-231	2.78043e-230	cds:novel chromosome:GCA_000002525.1:E:845502:849053:-1 gene:YALI0_E07425g transcript:CAG79245 description:"YALI0E07425p"	K14794|1|0.0|2061|yli:YALI0E07425g|ribosomal RNA-processing protein 12	-	-	-	gi|50552506|ref|XP_503663.1|/0/YALI0E07425p [Yarrowia lipolytica]											CAG80501	1041	1218	3960	232.51	766.81	1.72158	Up	0	0	cds:novel chromosome:GCA_000002525.1:D:244348:245388:1 gene:YALI0_D02167g transcript:CAG80501 description:"YALI0D02167p"	K01113|1|1e-32|139|pno:SNOG_12465|alkaline phosphatase D [EC:3.1.3.1];K00359|2|2e-27|122|afm:AFUA_6G09590|NADH oxidase [EC:1.6.-.-];K00344|3|2e-23|109|spo:SPBC16A3.02c|NADPH2:quinone reductase [EC:1.6.5.5]	-	GO:0046914//transition metal ion binding;GO:0036094//small molecule binding;GO:0003824//catalytic activity	GO:0044710	gi|50549689|ref|XP_502315.1|/0/YALI0D02167p [Yarrowia lipolytica]
CAG79381	1461	28	436	3.71	58.59	3.98116	Up	9.32118e-97	7.01187e-96	cds:novel chromosome:GCA_000002525.1:E:1322389:1323849:1 gene:YALI0_E10659g transcript:CAG79381 description:"YALI0E10659p"	K01066|1|2e-36|153|afm:AFUA_6G10800|esterase / lipase [EC:3.1.1.-];K01046|3|2e-24|113|mgr:MGG_02130|triacylglycerol lipase [EC:3.1.1.3]	-	GO:0016298//lipase activity;GO:0052689//carboxylic ester hydrolase activity	GO:0006629//lipid metabolic process	gi|50552760|ref|XP_503790.1|/0/YALI0E10659p [Yarrowia lipolytica]											CAG77809	3408	120	388	6.76	22.17	1.71351	Up	4.63146e-35	4.28984e-34	cds:novel chromosome:GCA_000002525.1:F:724547:727954:1 gene:YALI0_F04686g transcript:CAG77809 description:"YALI0F04686p"	-	-	-	-	gi|50555187|ref|XP_505002.1|/0/YALI0F04686p [Yarrowia lipolytica]
CAG82948	1926	54	834	5.38	84.26	3.96917	Up	3.45364e-183	4.31637e-182	cds:novel chromosome:GCA_000002525.1:B:1381252:1383177:1 gene:YALI0_B10065g transcript:CAG82948 description:"YALI0B10065p"	K14559|1|0.0|675|yli:YALI0B10065g|U3 small nucleolar RNA-associated protein MPP10	GO:0032991//macromolecular complex;GO:0043231//intracellular membrane-bounded organelle	-	GO:0042254//ribosome biogenesis	gi|50546467|ref|XP_500703.1|/0/YALI0B10065p [Yarrowia lipolytica]											CAG82345	603	41	131	14.03	45.44	1.69545	Up	1.15555e-12	4.79892e-12	cds:novel chromosome:GCA_000002525.1:C:2679107:2679709:-1 gene:YALI0_C19756g transcript:CAG82345 description:"YALI0C19756p"	-	-	-	-	gi|50549109|ref|XP_502025.1|/2.28599e-78/YALI0C19756p [Yarrowia lipolytica]
CAG82514	1242	126	1935	19.78	307.88	3.96025	Up	0	0	cds:novel chromosome:GCA_000002525.1:C:3179894:3181135:-1 gene:YALI0_C23705g transcript:CAG82514 description:"YALI0C23705p"	-	-	GO:0016407//acetyltransferase activity	-	gi|50549443|ref|XP_502192.1|/0/YALI0C23705p [Yarrowia lipolytica]											CAG81928	1293	22	70	3.35	10.81	1.69013	Up	2.35908e-07	6.9236e-07	cds:novel chromosome:GCA_000002525.1:C:1222776:1224174:-1 gene:YALI0_C09009g transcript:CAG81928 description:"YALI0C09009p"	-	GO:0043231//intracellular membrane-bounded organelle	GO:0003700//sequence-specific DNA binding transcription factor activity;GO:0046914//transition metal ion binding	GO:0006366//transcription from RNA polymerase II promoter	gi|50548311|ref|XP_501625.1|/0/YALI0C09009p [Yarrowia lipolytica]
CAG80159	4908	64	977	2.46	38.09	3.95268	Up	1.26197e-213	1.77655e-212	cds:novel chromosome:GCA_000002525.1:E:3494598:3499568:-1 gene:YALI0_E29506g transcript:CAG80159 description:"YALI0E29506p"	K14550|1|0.0|2962|yli:YALI0E29506g|U3 small nucleolar RNA-associated protein 10	GO:0031224//intrinsic component of membrane;GO:0032991//macromolecular complex;GO:0031981//nuclear lumen	-	GO:0042254//ribosome biogenesis	gi|50554293|ref|XP_504555.1|/0/YALI0E29506p [Yarrowia lipolytica]											CAG82399	4704	200	636	8.13	26.23	1.68989	Up	2.5259e-55	3.46643e-54	cds:novel chromosome:GCA_000002525.1:C:2830917:2835823:-1 gene:YALI0_C21186g transcript:CAG82399 description:"YALI0C21186p"	-	-	-	-	gi|50549217|ref|XP_502079.1|/0/YALI0C21186p [Yarrowia lipolytica]
CAG83524	1836	839	12679	87.87	1345.67	3.93681	Up	0	0	cds:novel chromosome:GCA_000002525.1:A:7045:8880:1 gene:YALI0_A00132g transcript:CAG83524 description:"YALI0A00132p"	K03283|1|0.0|1018|cdu:CD36_33730|heat shock 70kDa protein 1/8	GO:0016020//membrane;GO:0009277//fungal-type cell wall	GO:0032550;GO:0005515//protein binding;GO:0017111//nucleoside-triphosphatase activity	GO:0030447//filamentous growth;GO:0010467//gene expression;GO:0052251;GO:0009154//purine ribonucleotide catabolic process	gi|50542876|ref|XP_499604.1|/0/YALI0A00132p [Yarrowia lipolytica]											CAG80609	3765	800	2506	40.72	129.46	1.6687	Up	9.70638e-209	4.93395e-207	cds:novel chromosome:GCA_000002525.1:D:615654:619565:-1 gene:YALI0_D04873g transcript:CAG80609 description:"YALI0D04873p"	K01537|1|0.0|2175|yli:YALI0D04873g|Ca2+-transporting ATPase [EC:3.6.3.8]	GO:0031224//intrinsic component of membrane	GO:0043169//cation binding;GO:0032550;GO:0019829//cation-transporting ATPase activity	GO:0006816//calcium ion transport	gi|210075645|ref|XP_502421.2|/0/YALI0D04873p [Yarrowia lipolytica]
CAG80976	2913	51	756	3.33	50.03	3.9092	Up	2.3496e-164	2.66386e-163	cds:novel chromosome:GCA_000002525.1:D:1662360:1665272:-1 gene:YALI0_D13464g transcript:CAG80976 description:"YALI0D13464p"	K14567|1|0.0|1369|yli:YALI0D13464g|U3 small nucleolar RNA-associated protein 14	-	-	-	gi|50550631|ref|XP_502788.1|/0/YALI0D13464p [Yarrowia lipolytica]											CAG79696	930	112	350	24.08	76.32	1.66423	Up	1.44357e-30	1.16846e-29	cds:novel chromosome:GCA_000002525.1:E:2191612:2192541:-1 gene:YALI0_E18348g transcript:CAG79696 description:"YALI0E18348p"	K00100|1|2e-176|617|yli:YALI0B07117g|[EC:1.1.1.-]	GO:0044424	GO:0004033//aldo-keto reductase (NADP) activity	GO:0019323;GO:0044710	gi|50553380|ref|XP_504101.1|/1.35625e-179/YALI0E18348p [Yarrowia lipolytica]
CAG80092	741	35	515	9.49	141.51	3.89835	Up	2.9483e-112	2.49917e-111	cds:novel chromosome:GCA_000002525.1:E:3307481:3308221:-1 gene:YALI0_E27940g transcript:CAG80092 description:"YALI0E27940p"	K03264|1|2e-137|487|yli:YALI0E27940g|translation initiation factor 6	GO:0031981//nuclear lumen	GO:0043021//ribonucleoprotein complex binding;GO:0008135//translation factor activity, nucleic acid binding	GO:0006412//translation;GO:0042255//ribosome assembly	gi|50554161|ref|XP_504489.1|/1.64316e-136/YALI0E27940p [Yarrowia lipolytica]											CAG81420	1044	16	50	3.05	9.65	1.66172	Up	1.63934e-05	4.05937e-05	cds:novel chromosome:GCA_000002525.1:D:3177588:3178631:-1 gene:YALI0_D24145g transcript:CAG81420 description:"YALI0D24145p"	-	-	-	-	gi|50551491|ref|XP_503219.1|/0/YALI0D24145p [Yarrowia lipolytica]
CAG82130	576	50	727	17.82	262.59	3.88124	Up	2.92524e-157	3.19662e-156	cds:novel chromosome:GCA_000002525.1:C:1965153:1965943:1 gene:YALI0_C14168g transcript:CAG82130 description:"YALI0C14168p"	K07976|1|1e-40|164|yli:YALI0D14630g|Rab family, other	-	GO:0032550	GO:0035556//intracellular signal transduction;GO:0042493//response to drug	gi|50548699|ref|XP_501819.1|/6.70703e-98/YALI0C14168p [Yarrowia lipolytica]											CAG82889	1251	505	1517	79.54	242.4	1.60764	Up	1.13864e-120	2.92911e-119	cds:novel chromosome:GCA_000002525.1:B:1183476:1184726:1 gene:YALI0_B08558g transcript:CAG82889 description:"YALI0B08558p"	K00924|1|5e-62|237|afm:AFUA_3G10530|[EC:2.7.1.-];K08286|3|2e-44|179|ago:AGOS_ADR163W|protein-serine/threonine kinase [EC:2.7.11.-];K02216|5|3e-26|119|mgr:MGG_03729|serine/threonine-protein kinase Chk1 [EC:2.7.11.1]	-	GO:0004672//protein kinase activity;GO:0032550	GO:0006464//cellular protein modification process	gi|50546256|ref|XP_500647.1|/0/YALI0B08558p [Yarrowia lipolytica]
CAG82109	1488	131	1900	17.05	250.53	3.87714	Up	0	0	cds:novel chromosome:GCA_000002525.1:C:1866276:1867763:-1 gene:YALI0_C13574g transcript:CAG82109 description:"YALI0C13574p"	K08192|1|0.0|806|yli:YALI0D13970g|MFS transporter, ACS family, allantoate permease	GO:0031224//intrinsic component of membrane	GO:0008028//monocarboxylic acid transmembrane transporter activity	GO:0044763;GO:0015718//monocarboxylic acid transport	gi|50548659|ref|XP_501799.1|/0/YALI0C13574p [Yarrowia lipolytica]											CAG81429	1215	13	39	2.11	6.42	1.60533	Up	0.000216038	0.00047172	cds:novel chromosome:GCA_000002525.1:D:3226095:3227309:-1 gene:YALI0_D24365g transcript:CAG81429 description:"YALI0D24365p"	-	-	-	-	gi|50551509|ref|XP_503228.1|/1.3246e-21/YALI0D24365p [Yarrowia lipolytica]
CAG83949	711	23	332	6.52	95.37	3.87059	Up	1.55473e-72	9.45497e-72	cds:novel chromosome:GCA_000002525.1:A:1310948:1311658:-1 gene:YALI0_A12705g transcript:CAG83949 description:"YALI0A12705p"	K03469|1|3e-115|413|yli:YALI0A12705g|ribonuclease HI [EC:3.1.26.4]	-	GO:0016891//endoribonuclease activity, producing 5'-phosphomonoesters;GO:0097159//organic cyclic compound binding	-	gi|50543708|ref|XP_500020.1|/2.77029e-114/YALI0A12705p [Yarrowia lipolytica]											CAG80281	507	26	78	10.76	32.73	1.60494	Up	1.42094e-07	4.24678e-07	cds:novel chromosome:GCA_000002525.1:E:3827192:3827698:-1 gene:YALI0_E32263g transcript:CAG80281 description:"YALI0E32263p"	-	-	-	-	gi|210076278|ref|XP_504677.2|/1.912e-94/YALI0E32263p [Yarrowia lipolytica]
CAG83720	1344	36	516	5.21	75.62	3.85941	Up	1.21112e-111	1.01846e-110	cds:novel chromosome:GCA_000002525.1:A:591278:592621:-1 gene:YALI0_A05951g transcript:CAG83720 description:"YALI0A05951p"	-	-	-	-	gi|50543258|ref|XP_499795.1|/0/YALI0A05951p [Yarrowia lipolytica]											CAG81786	1365	7107	21250	1022.33	3101.18	1.60096	Up	0	0	cds:novel chromosome:GCA_000002525.1:C:736719:738083:1 gene:YALI0_C05709g transcript:CAG81786 description:"YALI0C05709p"	K00843|1|5e-87|320|aor:AOR_1_44064|[EC:2.6.-.-];K00833|2|3e-83|308|pic:PICST_38281|adenosylmethionine-8-amino-7-oxononanoate aminotransferase [EC:2.6.1.62];K00823|3|4e-29|128|scm:SCHCODRAFT_82131|4-aminobutyrate aminotransferase [EC:2.6.1.19]	-	GO:0043168//anion binding;GO:0016769//transferase activity, transferring nitrogenous groups	-	gi|50548031|ref|XP_501485.1|/0/YALI0C05709p [Yarrowia lipolytica]
CAG77890	798	17	243	4.26	61.67	3.85564	Up	2.4179e-53	1.19932e-52	cds:novel chromosome:GCA_000002525.1:F:961856:962653:-1 gene:YALI0_F06512g transcript:CAG77890 description:"YALI0F06512p"	K00599|1|8e-94|342|cgr:CAGL0L10846g|[EC:2.1.1.-]	GO:0005634//nucleus	GO:0008168//methyltransferase activity	GO:0044763;GO:0006364//rRNA processing;GO:0032259//methylation	gi|50555349|ref|XP_505083.1|/1.6412e-140/YALI0F06512p [Yarrowia lipolytica]											CAG81636	1113	614	1831	109.27	330.54	1.59693	Up	6.86076e-144	2.19062e-142	cds:novel chromosome:GCA_000002525.1:C:238605:239717:-1 gene:YALI0_C01716g transcript:CAG81636 description:"YALI0C01716p"	K01599|1|0.0|764|yli:YALI0C01716g|uroporphyrinogen decarboxylase [EC:4.1.1.37]	-	GO:0016831//carboxy-lyase activity	GO:0006779//porphyrin-containing compound biosynthetic process	gi|50547735|ref|XP_501337.1|/0/YALI0C01716p [Yarrowia lipolytica]
CAG81080	384	4	57	2.25	32.46	3.85067	Up	1.7841e-13	4.36839e-13	cds:novel chromosome:GCA_000002525.1:D:1999800:2000183:1 gene:YALI0_D16181g transcript:CAG81080 description:"YALI0D16181p"	-	-	-	-	gi|210075745|ref|XP_502889.2|/5.98805e-68/YALI0D16181p [Yarrowia lipolytica]											CAG81178	1062	44	130	8.23	24.65	1.58262	Up	1.5609e-11	6.06976e-11	cds:novel chromosome:GCA_000002525.1:D:2310174:2311235:-1 gene:YALI0_D18436g transcript:CAG81178 description:"YALI0D18436p"	-	-	-	-	gi|50551025|ref|XP_502986.1|/0/YALI0D18436p [Yarrowia lipolytica]
CAG79355	1359	48	681	6.86	98.66	3.84618	Up	2.19036e-146	2.243e-145	cds:novel chromosome:GCA_000002525.1:E:1243766:1245124:-1 gene:YALI0_E10109g transcript:CAG79355 description:"YALI0E10109p"	K14783|1|0.0|737|yli:YALI0E10109g|proteasome-interacting protein CIC1;K14775|2|2e-33|142|ssl:SS1G_07557|ribosome biogenesis protein UTP30	GO:0044391	GO:0003676//nucleic acid binding;GO:0005198//structural molecule activity	GO:0010467//gene expression	gi|50552708|ref|XP_503764.1|/0/YALI0E10109p [Yarrowia lipolytica]											CAG82646	4458	485	1426	20.81	62.08	1.57685	Up	1.93254e-110	4.54792e-109	cds:novel chromosome:GCA_000002525.1:B:383476:388228:-1 gene:YALI0_B02544g transcript:CAG82646 description:"YALI0B02544p"	K08711|1|0.0|1456|cne:CNB05770|ATP-binding cassette, subfamily G (WHITE), member 2, PDR	GO:0031224//intrinsic component of membrane	GO:0017111//nucleoside-triphosphatase activity;GO:0032550;GO:0015405	GO:0009154//purine ribonucleotide catabolic process;GO:0051234//establishment of localization	gi|50545779|ref|XP_500428.1|/0/YALI0B02544p [Yarrowia lipolytica]
CAG83827	1566	13	183	1.6	22.89	3.83857	Up	2.37104e-40	9.8713e-40	cds:novel chromosome:GCA_000002525.1:A:928586:930151:-1 gene:YALI0_A09383g transcript:CAG83827 description:"YALI0A09383p"	K13336|1|7e-51|201|afv:AFLA_048740|peroxin-3;K11369|2|6e-48|191|ani:AN3929.2|retrograde regulation protein 2;K03448|3|6e-45|181|yli:YALI0F06842g|MFS transporter, ACS family, pantothenate transporter;K15361|5|2e-44|179|cim:CIMG_09192|WD repeat-containing protein 48	GO:0031224//intrinsic component of membrane	-	GO:0042493//response to drug;GO:0044763	gi|50543468|ref|XP_499900.1|/0/YALI0A09383p [Yarrowia lipolytica]											CAG77842	1086	111	326	20.27	60.39	1.57496	Up	1.62099e-26	1.14697e-25	cds:novel chromosome:GCA_000002525.1:F:821397:822482:-1 gene:YALI0_F05500g transcript:CAG77842 description:"YALI0F05500p"	K15116|1|0.0|729|yli:YALI0F05500g|solute carrier family 25, member 33/36	GO:0031224//intrinsic component of membrane	-	GO:0051234//establishment of localization;GO:0044763	gi|50555253|ref|XP_505035.1|/0/YALI0F05500p [Yarrowia lipolytica]
CAG84089	1035	10	141	1.9	27.16	3.83741	Up	2.02848e-31	7.45302e-31	cds:novel chromosome:GCA_000002525.1:A:1786878:1787912:-1 gene:YALI0_A17281g transcript:CAG84089 description:"YALI0A17281p"	K06889|1|2e-27|122|pcs:Pc12g03610|	-	-	-	gi|50545239|ref|XP_500157.1|/0/YALI0A17281p [Yarrowia lipolytica]											CAG80465	777	30	88	7.81	23.22	1.57197	Up	3.5595e-08	1.10922e-07	cds:novel chromosome:GCA_000002525.1:D:146433:147209:-1 gene:YALI0_D01287g transcript:CAG80465 description:"YALI0D01287p"	-	-	-	-	gi|50549617|ref|XP_502279.1|/1.05351e-112/YALI0D01287p [Yarrowia lipolytica]
CAG79196	876	100	1401	22.67	321.91	3.8278	Up	3.29838e-298	6.30766e-297	cds:novel chromosome:GCA_000002525.1:E:707313:708188:1 gene:YALI0_E06105g transcript:CAG79196 description:"YALI0E06105p"	-	GO:0044424	GO:0003676//nucleic acid binding	GO:0007155//cell adhesion	gi|50552410|ref|XP_503615.1|/3.72483e-136/YALI0E06105p [Yarrowia lipolytica]											CAG82028	933	6465	18945	1385.15	4116.99	1.57155	Up	0	0	cds:novel chromosome:GCA_000002525.1:C:1561371:1563203:-1 gene:YALI0_C11341g transcript:CAG82028 description:"YALI0C11341p"	-	-	-	-	gi|50548497|ref|XP_501718.1|/4.58187e-143/YALI0C11341p [Yarrowia lipolytica]
CAG79985	1476	291	4077	38.18	542.11	3.8277	Up	0	0	cds:novel chromosome:GCA_000002525.1:E:3026825:3028300:1 gene:YALI0_E25223g transcript:CAG79985 description:"YALI0E25223p"	-	-	-	-	gi|50553955|ref|XP_504386.1|/0/YALI0E25223p [Yarrowia lipolytica]											CAG80756	969	335	979	68.96	204.42	1.5677	Up	8.52048e-76	1.48326e-74	cds:novel chromosome:GCA_000002525.1:D:1065570:1066538:-1 gene:YALI0_D08316g transcript:CAG80756 description:"YALI0D08316p"	-	-	GO:0005488//binding	GO:0044238	gi|50550191|ref|XP_502568.1|/7.41615e-168/YALI0D08316p [Yarrowia lipolytica]
CAG82341	1620	9	125	1.07	15.09	3.81791	Up	6.88008e-28	2.39614e-27	cds:novel chromosome:GCA_000002525.1:C:2669157:2670776:-1 gene:YALI0_C19682g transcript:CAG82341 description:"YALI0C19682p"	-	-	-	-	gi|50549101|ref|XP_502021.1|/0/YALI0C19682p [Yarrowia lipolytica]											CAG80414	282	506	1479	411.56	1218.19	1.56556	Up	1.36676e-113	3.27712e-112	cds:novel chromosome:GCA_000002525.1:D:14165:14446:-1 gene:YALI0_D00154g transcript:CAG80414 description:"YALI0D00154p"	-	-	-	-	gi|50549515|ref|XP_502228.1|/1.86207e-21/YALI0D00154p [Yarrowia lipolytica]
CAG80373	543	16	221	6.09	85.18	3.806	Up	3.5581e-48	1.61938e-47	cds:novel chromosome:GCA_000002525.1:E:4075814:4076356:1 gene:YALI0_E34287g transcript:CAG80373 description:"YALI0E34287p"	K07565|1|9e-102|367|yli:YALI0E34287g|60S ribosome subunit biogenesis protein NIP7	GO:0043231//intracellular membrane-bounded organelle;GO:0030684//preribosome	GO:0003676//nucleic acid binding	GO:0042254//ribosome biogenesis	gi|50554715|ref|XP_504766.1|/7.29492e-101/ribosome biogenesis protein NIP7 [Yarrowia lipolytica CLIB122]											CAG82683	963	252	730	52.22	153.43	1.55491	Up	2.55872e-56	3.58108e-55	cds:novel chromosome:GCA_000002525.1:B:479489:480451:1 gene:YALI0_B03344g transcript:CAG82683 description:"YALI0B03344p"	K13577|1|3e-177|619|yli:YALI0B03344g|solute carrier family 25 (mitochondrial dicarboxylate transporter), member 10	GO:0031224//intrinsic component of membrane	-	GO:0006810//transport;GO:0044763	gi|50545838|ref|XP_500457.1|/3.28718e-176/YALI0B03344p [Yarrowia lipolytica]
CAG79327	6561	236	3254	6.77	94.65	3.80537	Up	0	0	cds:novel chromosome:GCA_000002525.1:E:1145093:1151653:-1 gene:YALI0_E09493g transcript:CAG79327 description:"YALI0E09493p"	K11541|1|0.0|4213|yli:YALI0E09493g|carbamoyl-phosphate synthase / aspartate carbamoyltransferase [EC:6.3.5.5 2.1.3.2]	GO:0031224//intrinsic component of membrane;GO:0043231//intracellular membrane-bounded organelle	GO:0043169//cation binding;GO:0032550;GO:0016743//carboxyl- or carbamoyltransferase activity;GO:0016884//carbon-nitrogen ligase activity, with glutamine as amido-N-donor;GO:0031406//carboxylic acid binding;GO:0016787//hydrolase activity	GO:0006541//glutamine metabolic process;GO:0019856//pyrimidine nucleobase biosynthetic process;GO:0006142	gi|50552654|ref|XP_503737.1|/0/YALI0E09493p [Yarrowia lipolytica]											CAG78026	2640	333	963	24.32	71.36	1.55297	Up	1.45806e-73	2.49717e-72	cds:novel chromosome:GCA_000002525.1:F:1326607:1329246:1 gene:YALI0_F09691g transcript:CAG78026 description:"YALI0F09691p"	-	-	-	GO:0044763	gi|50555622|ref|XP_505219.1|/0/YALI0F09691p [Yarrowia lipolytica]
CAG82187	696	58	796	16.82	233.99	3.7982	Up	3.65238e-169	4.23156e-168	cds:novel chromosome:GCA_000002525.1:C:2201819:2202816:1 gene:YALI0_C15576g transcript:CAG82187 description:"YALI0C15576p"	-	-	-	-	gi|210075513|ref|XP_501874.2|/1.96358e-109/YALI0C15576p [Yarrowia lipolytica]											CAG79497	1107	454	1311	81.25	238.01	1.55058	Up	2.73392e-99	5.69552e-98	cds:novel chromosome:GCA_000002525.1:E:1633201:1634307:-1 gene:YALI0_E13508g transcript:CAG79497 description:"YALI0E13508p"	K09510|1|4e-147|520|yli:YALI0E13508g|DnaJ homolog subfamily B member 4	-	-	-	gi|50552988|ref|XP_503904.1|/4.39416e-146/YALI0E13508p [Yarrowia lipolytica]
CAG82530	606	45	617	15.17	210.8	3.79658	Up	1.82244e-131	1.72439e-130	cds:novel chromosome:GCA_000002525.1:C:3218191:3218796:-1 gene:YALI0_C24057g transcript:CAG82530 description:"YALI0C24057p"	K11128|1|5e-61|232|yli:YALI0C24057g|H/ACA ribonucleoprotein complex subunit 1	GO:0044452;GO:0030529//ribonucleoprotein complex	GO:0016866//intramolecular transferase activity;GO:0030515//snoRNA binding	GO:0042254//ribosome biogenesis;GO:0001522//pseudouridine synthesis;GO:0042493//response to drug	gi|50549475|ref|XP_502208.1|/4.77402e-60/YALI0C24057p [Yarrowia lipolytica]											CAG79020	3375	9540	27473	542.58	1585.69	1.5472	Up	0	0	cds:novel chromosome:GCA_000002525.1:E:212727:216101:1 gene:YALI0_E02024g transcript:CAG79020 description:"YALI0E02024p"	-	-	-	-	gi|50551933|ref|XP_503441.1|/7.36244e-136/YALI0E02024p [Yarrowia lipolytica]
CAG83336	927	485	6605	103.56	1429.21	3.78668	Up	0	0	cds:novel chromosome:GCA_000002525.1:B:2514166:2515092:-1 gene:YALI0_B19030g transcript:CAG83336 description:"YALI0B19030p"	-	-	-	-	gi|50547227|ref|XP_501083.1|/1.18438e-167/YALI0B19030p [Yarrowia lipolytica]											CAG81338	1134	120	343	20.94	60.72	1.53591	Up	7.16408e-27	5.13197e-26	cds:novel chromosome:GCA_000002525.1:D:2814560:2815693:-1 gene:YALI0_D22132g transcript:CAG81338 description:"YALI0D22132p"	-	GO:0043231//intracellular membrane-bounded organelle	-	GO:0006351//transcription, DNA-templated;GO:0006412//translation	gi|50551333|ref|XP_503140.1|/9.12227e-171/YALI0D22132p [Yarrowia lipolytica]
CAG84260	2085	46	626	4.23	58.3	3.78477	Up	4.6184e-133	4.42934e-132	cds:novel chromosome:GCA_000002525.1:A:2265604:2267688:1 gene:YALI0_A21197g transcript:CAG84260 description:"YALI0A21197p"	K14788|1|0.0|1238|yli:YALI0A21197g|ribosome biogenesis protein ENP2	GO:0043231//intracellular membrane-bounded organelle	-	-	gi|50545569|ref|XP_500322.1|/0/YALI0A21197p [Yarrowia lipolytica]											CAG79659	1182	26	74	4.34	12.54	1.53077	Up	7.5463e-07	2.13013e-06	cds:novel chromosome:GCA_000002525.1:E:2064661:2065842:1 gene:YALI0_E17545g transcript:CAG79659 description:"YALI0E17545p"	K00652|1|0.0|762|yli:YALI0E17545g|8-amino-7-oxononanoate synthase [EC:2.3.1.47]	-	GO:0043168//anion binding;GO:0003824//catalytic activity	GO:0008152//metabolic process	gi|50553310|ref|XP_504066.1|/0/YALI0E17545p [Yarrowia lipolytica]
CAG80799	2553	68	917	5.08	69.42	3.77245	Up	1.36161e-193	1.76066e-192	cds:novel chromosome:GCA_000002525.1:D:1169417:1171969:-1 gene:YALI0_D09251g transcript:CAG80799 description:"YALI0D09251p"	K14857|1|0.0|1461|yli:YALI0D09251g|AdoMet-dependent rRNA methyltransferase SPB1 [EC:2.1.1.-];K00599|5|0.0|768|cal:CaO19.76|[EC:2.1.1.-]	GO:0031981//nuclear lumen	GO:0016741	GO:0042254//ribosome biogenesis;GO:0009451//RNA modification	gi|50550277|ref|XP_502611.1|/0/YALI0D09251p [Yarrowia lipolytica]											CAG81421	963	217	616	44.96	129.47	1.5259	Up	1.58075e-46	1.85315e-45	cds:novel chromosome:GCA_000002525.1:D:3183316:3184278:1 gene:YALI0_D24167g transcript:CAG81421 description:"YALI0D24167p"	K09104|1|3e-90|330|yli:YALI0D24167g|bHLH factor, other	-	GO:0005515//protein binding	-	gi|50551493|ref|XP_503220.1|/3.04996e-89/YALI0D24167p [Yarrowia lipolytica]
CAG78258	879	49	656	11.07	150.18	3.76197	Up	1.12791e-138	1.11717e-137	cds:novel chromosome:GCA_000002525.1:F:2051177:2052055:1 gene:YALI0_F15235g transcript:CAG78258 description:"YALI0F15235p"	K11135|1|7e-78|289|yli:YALI0F15235g|Pin2-interacting protein X1	GO:0031981//nuclear lumen	GO:0097159//organic cyclic compound binding	GO:0042254//ribosome biogenesis	gi|50556082|ref|XP_505449.1|/6.72306e-77/YALI0F15235p [Yarrowia lipolytica]											CAG78999	438	187	530	91.16	261.81	1.52205	Up	3.50042e-40	3.6885e-39	cds:novel chromosome:GCA_000002525.1:E:176245:176682:-1 gene:YALI0_E01540g transcript:CAG78999 description:"YALI0E01540p"	-	-	-	-	gi|50551891|ref|XP_503420.1|/3.32073e-79/YALI0E01540p [Yarrowia lipolytica]
CAG82339	606	11	147	3.71	50.22	3.75877	Up	3.31124e-32	1.23014e-31	cds:novel chromosome:GCA_000002525.1:C:2664858:2665463:-1 gene:YALI0_C19646g transcript:CAG82339 description:"YALI0C19646p"	K03809|1|1e-116|417|yli:YALI0C19646g|Trp repressor binding protein	-	GO:0032553;GO:0003824//catalytic activity	GO:0044710;GO:0006351//transcription, DNA-templated	gi|50549097|ref|XP_502019.1|/1.04641e-115/YALI0C19646p [Yarrowia lipolytica]											CAG80428	1755	4035	11315	447.62	1273.6	1.50857	Up	0	0	cds:novel chromosome:GCA_000002525.1:D:45642:47396:-1 gene:YALI0_D00451g transcript:CAG80428 description:"YALI0D00451p"	-	-	-	-	gi|50549543|ref|XP_502242.1|/0/YALI0D00451p [Yarrowia lipolytica]
CAG83066	315	82	1091	58.07	783.05	3.75324	Up	4.75596e-229	7.10484e-228	cds:novel chromosome:GCA_000002525.1:B:1719410:1720099:1 gene:YALI0_B12804g transcript:CAG83066 description:"YALI0B12804p"	K02942|1|1e-26|117|yli:YALI0B12804g|large subunit ribosomal protein LP1	GO:0030529//ribonucleoprotein complex	GO:0005198//structural molecule activity	GO:0006412//translation	gi|50546691|ref|XP_500815.1|/1.25525e-25/60S acidic ribosomal protein P1 [Yarrowia lipolytica]											CAG83102	1020	80	224	15.6	44.31	1.50609	Up	1.30699e-17	6.81263e-17	cds:novel chromosome:GCA_000002525.1:B:1846093:1847112:1 gene:YALI0_B13728g transcript:CAG83102 description:"YALI0B13728p"	-	GO:0031224//intrinsic component of membrane	-	GO:0044699;GO:0050896//response to stimulus;GO:0009987//cellular process	gi|50546763|ref|XP_500851.1|/0/YALI0B13728p [Yarrowia lipolytica]
CAG81846	477	9	119	3.95	52.98	3.74552	Up	3.01996e-26	1.01341e-25	cds:novel chromosome:GCA_000002525.1:C:945231:945707:-1 gene:YALI0_C07062g transcript:CAG81846 description:"YALI0C07062p"	-	-	-	-	gi|210075433|ref|XP_501543.2|/3.65802e-75/YALI0C07062p [Yarrowia lipolytica]											CAG80129	1428	102	284	14	39.55	1.49825	Up	9.23532e-22	5.62081e-21	cds:novel chromosome:GCA_000002525.1:E:3422951:3424378:-1 gene:YALI0_E28875g transcript:CAG80129 description:"YALI0E28875p"	K01336|1|4e-44|178|cnb:CNBJ2870|cerevisin [EC:3.4.21.48]	-	GO:0005515//protein binding;GO:0004175//endopeptidase activity	GO:0019538//protein metabolic process;GO:0044092//negative regulation of molecular function	gi|50554235|ref|XP_504526.1|/0/YALI0E28875p [Yarrowia lipolytica]
CAG80807	1599	40	527	4.83	64.5	3.7392	Up	3.46116e-111	2.89906e-110	cds:novel chromosome:GCA_000002525.1:D:1205382:1206980:1 gene:YALI0_D09449g transcript:CAG80807 description:"YALI0D09449p"	K14811|1|0.0|906|yli:YALI0D09449g|ATP-dependent RNA helicase DBP3 [EC:3.6.4.13]	GO:0031981//nuclear lumen	GO:0032550;GO:0003676//nucleic acid binding;GO:0042623//ATPase activity, coupled	GO:0042254//ribosome biogenesis	gi|50550293|ref|XP_502619.1|/0/YALI0D09449p [Yarrowia lipolytica]											CAG82474	201	786	2189	973.76	2747.25	1.49635	Up	1.69583e-156	6.01973e-155	cds:novel chromosome:GCA_000002525.1:C:3063710:3063910:-1 gene:YALI0_C22836g transcript:CAG82474 description:"YALI0C22836p"	-	-	-	-	-
CAG78468	1986	38	493	3.67	48.27	3.71727	Up	1.25707e-103	1.00392e-102	cds:novel chromosome:GCA_000002525.1:F:2707819:2709804:1 gene:YALI0_F20350g transcript:CAG78468 description:"YALI0F20350p"	K14828|1|0.0|1158|yli:YALI0F20350g|pre-rRNA-processing protein RIX1	-	-	-	gi|50556502|ref|XP_505659.1|/0/YALI0F20350p [Yarrowia lipolytica]											CAG83363	336	134	371	88.54	248.3	1.48768	Up	9.75442e-28	7.13229e-27	cds:novel chromosome:GCA_000002525.1:B:2608293:2608628:1 gene:YALI0_B19778g transcript:CAG83363 description:"YALI0B19778p"	-	-	-	-	gi|210075345|ref|XP_501110.2|/1.22303e-49/YALI0B19778p [Yarrowia lipolytica]
CAG80011	1080	4	52	0.73	9.58	3.71406	Up	4.2112e-12	9.75444e-12	cds:novel chromosome:GCA_000002525.1:E:3097690:3098769:1 gene:YALI0_E26059g transcript:CAG80011 description:"YALI0E26059p"	K05545|1|0.0|734|yli:YALI0E26059g|tRNA-dihydrouridine synthase 4 [EC:1.3.1.90]	-	GO:0016627//oxidoreductase activity, acting on the CH-CH group of donors;GO:0000166//nucleotide binding	GO:0006400//tRNA modification;GO:0044710	gi|50554003|ref|XP_504410.1|/0/YALI0E26059p [Yarrowia lipolytica]											CAG77641	1254	1323	3651	207.86	581.93	1.48523	Up	2.62134e-256	1.69959e-254	cds:novel chromosome:GCA_000002525.1:F:139058:140735:-1 gene:YALI0_F00880g transcript:CAG77641 description:"YALI0F00880p"	K09503|1|0.0|649|yli:YALI0F00880g|DnaJ homolog subfamily A member 2	-	GO:0043169//cation binding;GO:0005515//protein binding;GO:0032550	GO:0006950//response to stress;GO:0044267//cellular protein metabolic process	gi|50554861|ref|XP_504839.1|/0/YALI0F00880p [Yarrowia lipolytica]
CAG79760	1284	43	551	6.52	84.68	3.69908	Up	3.51232e-115	3.00941e-114	cds:novel chromosome:GCA_000002525.1:E:2371828:2373111:1 gene:YALI0_E19921g transcript:CAG79760 description:"YALI0E19921p"	K00540|1|2e-23|109|afm:AFUA_3G15030|[EC:1.-.-.-];K00344|2|9e-12|70.9|afm:AFUA_8G01420|NADPH2:quinone reductase [EC:1.6.5.5];K13953|3|1e-10|67.4|spo:SPCC13B11.01|alcohol dehydrogenase, propanol-preferring [EC:1.1.1.1];K15385|5|2e-10|66.2|nfi:NFIA_001560|aspyridone synthetase trans-acting enoyl reductase	-	GO:0046914//transition metal ion binding;GO:0036094//small molecule binding;GO:0003824//catalytic activity	GO:0044710	gi|50553508|ref|XP_504165.1|/0/YALI0E19921p [Yarrowia lipolytica]											CAG78053	2736	540	1487	38.02	106.25	1.48263	Up	3.09902e-105	6.81355e-104	cds:novel chromosome:GCA_000002525.1:F:1410605:1413340:-1 gene:YALI0_F10461g transcript:CAG78053 description:"YALI0F10461p"	K01196|1|2e-37|157|ani:AN0352.2|glycogen debranching enzyme [EC:2.4.1.25 3.2.1.33]	-	-	-	gi|50555676|ref|XP_505246.1|/0/YALI0F10461p [Yarrowia lipolytica]
CAG79144	699	34	435	9.82	127.28	3.69614	Up	3.14198e-91	2.25406e-90	cds:novel chromosome:GCA_000002525.1:E:551854:552552:1 gene:YALI0_E04961g transcript:CAG79144 description:"YALI0E04961p"	-	-	-	-	gi|50552306|ref|XP_503563.1|/1.74823e-81/YALI0E04961p [Yarrowia lipolytica]											CAG80199	693	40	110	11.77	32.82	1.47946	Up	3.68398e-09	1.23721e-08	cds:novel chromosome:GCA_000002525.1:E:3598595:3599287:-1 gene:YALI0_E30569g transcript:CAG80199 description:"YALI0E30569p"	K11092|1|3e-120|429|yli:YALI0E30569g|U2 small nuclear ribonucleoprotein A'	GO:0043231//intracellular membrane-bounded organelle;GO:0030529//ribonucleoprotein complex	-	GO:0006396//RNA processing	gi|50554373|ref|XP_504595.1|/2.70829e-119/YALI0E30569p [Yarrowia lipolytica]
CAG84179	669	360	4592	108.99	1408.86	3.69226	Up	0	0	cds:novel chromosome:GCA_000002525.1:A:2086139:2086807:-1 gene:YALI0_A19426g transcript:CAG84179 description:"YALI0A19426p"	K03386|1|1e-79|295|uma:UM06404.1|peroxiredoxin (alkyl hydroperoxide reductase subunit C) [EC:1.11.1.15]	-	GO:0016705//oxidoreductase activity, acting on paired donors, with incorporation or reduction of molecular oxygen;GO:0016209//antioxidant activity	GO:0044710	gi|50545407|ref|XP_500241.1|/1.81534e-125/YALI0A19426p [Yarrowia lipolytica]											CAG78451	1122	499	1371	88.06	245.42	1.47869	Up	7.33854e-97	1.49933e-95	cds:novel chromosome:GCA_000002525.1:F:2663149:2664270:1 gene:YALI0_F19910g transcript:CAG78451 description:"YALI0F19910p"	K00826|1|5e-85|313|ssl:SS1G_10547|branched-chain amino acid aminotransferase [EC:2.6.1.42]	-	GO:0004084//branched-chain-amino-acid transaminase activity	GO:0008652//cellular amino acid biosynthetic process	gi|50556468|ref|XP_505642.1|/0/YALI0F19910p [Yarrowia lipolytica]
CAG83566	1497	4	51	0.52	6.68	3.68326	Up	7.89678e-12	1.8113e-11	cds:novel chromosome:GCA_000002525.1:A:164805:166301:1 gene:YALI0_A01265g transcript:CAG83566 description:"YALI0A01265p"	-	-	-	-	gi|50542960|ref|XP_499646.1|/0/YALI0A01265p [Yarrowia lipolytica]											CAG78199	1107	24	66	4.3	11.98	1.47822	Up	5.20838e-06	1.36979e-05	cds:novel chromosome:GCA_000002525.1:F:1877896:1879002:-1 gene:YALI0_F13937g transcript:CAG78199 description:"YALI0F13937p"	K00122|1|0.0|756|yli:YALI0F13937g|formate dehydrogenase [EC:1.2.1.2]	GO:0044444//cytoplasmic part	GO:0032550;GO:0043168//anion binding;GO:0016620//oxidoreductase activity, acting on the aldehyde or oxo group of donors, NAD or NADP as acceptor;GO:0042802//identical protein binding;GO:0016614//oxidoreductase activity, acting on CH-OH group of donors;GO:0000166//nucleotide binding	GO:0055114//oxidation-reduction process;GO:0006734//NADH metabolic process;GO:0019695//choline metabolic process;GO:0015942//formate metabolic process	gi|50555964|ref|XP_505390.1|/0/YALI0F13937p [Yarrowia lipolytica]
CAG82937	567	30	378	10.88	138.91	3.6744	Up	4.20652e-79	2.7308e-78	cds:novel chromosome:GCA_000002525.1:B:1335759:1336325:-1 gene:YALI0_B09779g transcript:CAG82937 description:"YALI0B09779p"	K02896|1|6e-78|288|yli:YALI0B09779g|large subunit ribosomal protein L24e	GO:0031981//nuclear lumen	-	GO:0022613//ribonucleoprotein complex biogenesis	gi|50546447|ref|XP_500693.1|/4.87134e-77/ribosome biogenesis protein RLP24 [Yarrowia lipolytica CLIB122]											CAG77852	366	331	900	198.02	545.45	1.4618	Up	2.8818e-63	4.39112e-62	cds:novel chromosome:GCA_000002525.1:F:850681:851046:1 gene:YALI0_F05720g transcript:CAG77852 description:"YALI0F05720p"	-	-	-	-	gi|50555273|ref|XP_505045.1|/6.37438e-22/YALI0F05720p [Yarrowia lipolytica]
CAG79448	3138	174	2191	10.53	134.42	3.67417	Up	0	0	cds:novel chromosome:GCA_000002525.1:E:1490125:1493262:1 gene:YALI0_E12243g transcript:CAG79448 description:"YALI0E12243p"	-	GO:0005635//nuclear envelope	GO:0022892	GO:0015031//protein transport	gi|50552890|ref|XP_503855.1|/0/YALI0E12243p [Yarrowia lipolytica]											CAG81756	825	382	1035	93.25	256.24	1.45832	Up	4.03922e-72	6.68365e-71	cds:novel chromosome:GCA_000002525.1:C:637397:638221:1 gene:YALI0_C04884g transcript:CAG81756 description:"YALI0C04884p"	-	-	-	GO:0042594//response to starvation;GO:0033554//cellular response to stress;GO:0009607//response to biotic stimulus	gi|50547971|ref|XP_501455.1|/3.47557e-149/YALI0C04884p [Yarrowia lipolytica]
CAG79000	1083	59	739	10.69	135.72	3.6663	Up	8.47248e-153	9.07113e-152	cds:novel chromosome:GCA_000002525.1:E:178951:180033:1 gene:YALI0_E01562g transcript:CAG79000 description:"YALI0E01562p"	-	-	-	-	gi|50551893|ref|XP_503421.1|/0/YALI0E01562p [Yarrowia lipolytica]											CAG79812	1176	41	111	6.89	18.92	1.45734	Up	4.7035e-09	1.568e-08	cds:novel chromosome:GCA_000002525.1:E:2510568:2511743:-1 gene:YALI0_E21109g transcript:CAG79812 description:"YALI0E21109p"	K01210|1|2e-45|182|pic:PICST_89695|glucan 1,3-beta-glucosidase [EC:3.2.1.58];K01238|2|4e-45|181|afm:AFUA_8G05610|[EC:3.2.1.-]	-	GO:0016798//hydrolase activity, acting on glycosyl bonds	GO:0044238	gi|50553612|ref|XP_504217.1|/1.75185e-156/YALI0E21109p [Yarrowia lipolytica]
CAG82369	1737	78	976	8.65	109.67	3.66432	Up	3.53754e-201	4.73836e-200	cds:novel chromosome:GCA_000002525.1:C:2752948:2754684:-1 gene:YALI0_C20361g transcript:CAG82369 description:"YALI0C20361p"	-	GO:0031224//intrinsic component of membrane	-	GO:0044763	gi|50549157|ref|XP_502049.1|/0/YALI0C20361p [Yarrowia lipolytica]											CAG82807	780	37	100	9.59	26.28	1.45436	Up	2.85486e-08	8.98009e-08	cds:novel chromosome:GCA_000002525.1:B:894132:894911:-1 gene:YALI0_B06688g transcript:CAG82807 description:"YALI0B06688p"	-	-	-	-	gi|50546098|ref|XP_500576.1|/9.88813e-127/YALI0B06688p [Yarrowia lipolytica]
CAG79536	780	363	4491	93.15	1167.92	3.64824	Up	0	0	cds:novel chromosome:GCA_000002525.1:E:1733067:1733846:-1 gene:YALI0_E14465g transcript:CAG79536 description:"YALI0E14465p"	K02981|1|2e-116|417|yli:YALI0E14465g|small subunit ribosomal protein S2e	GO:0044391	GO:0003676//nucleic acid binding;GO:0005198//structural molecule activity	GO:0010467//gene expression	gi|50553066|ref|XP_503943.1|/1.74947e-115/40S ribosomal protein S2 [Yarrowia lipolytica]											CAG82571	990	20	54	4.03	11.02	1.45127	Up	4.90056e-05	0.000115412	cds:novel chromosome:GCA_000002525.1:B:102187:103176:1 gene:YALI0_B00748g transcript:CAG82571 description:"YALI0B00748p"	-	-	-	-	gi|50545637|ref|XP_500357.1|/2.17002e-154/YALI0B00748p [Yarrowia lipolytica]
CAG77978	2064	59	722	5.48	67.94	3.63201	Up	3.34928e-148	3.45204e-147	cds:novel chromosome:GCA_000002525.1:F:1205777:1207840:-1 gene:YALI0_F08657g transcript:CAG77978 description:"YALI0F08657p"	K14548|1|0.0|1328|yli:YALI0F08657g|U3 small nucleolar RNA-associated protein 4	GO:0030684//preribosome	-	-	gi|50555526|ref|XP_505171.1|/0/YALI0F08657p [Yarrowia lipolytica]											CAG80962	501	174	469	72.98	199.39	1.45002	Up	2.27216e-33	1.99963e-32	cds:novel chromosome:GCA_000002525.1:D:1619757:1620257:-1 gene:YALI0_D13068g transcript:CAG80962 description:"YALI0D13068p"	K14821|1|7e-91|331|yli:YALI0D13068g|bud site selection protein 20	GO:0044464	GO:0046914//transition metal ion binding;GO:0097159//organic cyclic compound binding	-	gi|50550603|ref|XP_502774.1|/6.11536e-90/YALI0D13068p [Yarrowia lipolytica]
CAG83672	1584	2	24	0.24	2.97	3.62936	Up	4.81394e-06	8.48285e-06	cds:novel chromosome:GCA_000002525.1:A:458431:460655:-1 gene:YALI0_A04279g transcript:CAG83672 description:"YALI0A04279p"	K10706|1|5e-44|178|yli:YALI0A19404g|senataxin [EC:3.6.4.-]	GO:0043231//intracellular membrane-bounded organelle	GO:0017111//nucleoside-triphosphatase activity;GO:0032550	GO:0016073//snRNA metabolic process;GO:0042254//ribosome biogenesis;GO:0006399//tRNA metabolic process;GO:0016074//snoRNA metabolic process;GO:0006366//transcription from RNA polymerase II promoter	gi|50543164|ref|XP_499748.1|/0/YALI0A04279p [Yarrowia lipolytica]											CAG78348	390	54	145	30.03	81.7	1.44393	Up	2.73806e-11	1.04679e-10	cds:novel chromosome:GCA_000002525.1:F:2340638:2341027:1 gene:YALI0_F17512g transcript:CAG78348 description:"YALI0F17512p"	K02894|1|9e-13|70.9|act:ACLA_091150|large subunit ribosomal protein L23e	GO:0015934//large ribosomal subunit	GO:0005198//structural molecule activity	GO:0010467//gene expression	gi|50556262|ref|XP_505539.1|/2.26245e-67/mitochondrial 54S ribosomal protein YmL38/YmL34 [Yarrowia lipolytica]
CAG81453	1485	345	4190	44.98	553.63	3.62157	Up	0	0	cds:novel chromosome:GCA_000002525.1:D:3310819:3312303:-1 gene:YALI0_D24860g transcript:CAG81453 description:"YALI0D24860p"	K01078|1|1e-19|97.1|afm:AFUA_8G04050|acid phosphatase [EC:3.1.3.2]	-	GO:0003676//nucleic acid binding;GO:0001071//nucleic acid binding transcription factor activity	GO:0006351//transcription, DNA-templated	gi|50551549|ref|XP_503249.1|/1.60654e-176/YALI0D24860p [Yarrowia lipolytica]											CAG80380	468	288	766	130.33	351.3	1.43053	Up	2.0597e-52	2.68183e-51	cds:novel chromosome:GCA_000002525.1:E:4088048:4088515:-1 gene:YALI0_E34441g transcript:CAG80380 description:"YALI0E34441p"	-	-	-	-	gi|50554729|ref|XP_504773.1|/3.38101e-91/YALI0E34441p [Yarrowia lipolytica]
CAG83067	624	432	5247	141.07	1736.34	3.62157	Up	0	0	cds:novel chromosome:GCA_000002525.1:B:1721620:1722564:-1 gene:YALI0_B12826g transcript:CAG83067 description:"YALI0B12826p"	K02873|1|1e-102|371|yli:YALI0B12826g|large subunit ribosomal protein L13e	GO:0030529//ribonucleoprotein complex	GO:0005198//structural molecule activity	GO:0010467//gene expression	gi|210075290|ref|XP_500816.2|/9.245e-102/60S ribosomal protein L13 [Yarrowia lipolytica]											CAG82267	789	702	1858	179.72	482.39	1.42445	Up	1.24717e-123	3.32962e-122	cds:novel chromosome:GCA_000002525.1:C:2457888:2458676:-1 gene:YALI0_C17567g transcript:CAG82267 description:"YALI0C17567p"	-	-	-	-	-
CAG83305	723	50	602	13.92	169.85	3.60903	Up	3.42826e-123	3.07865e-122	cds:novel chromosome:GCA_000002525.1:B:2401350:2402072:1 gene:YALI0_B18326g transcript:CAG83305 description:"YALI0B18326p"	K14839|1|5e-116|416|yli:YALI0B18326g|nucleolar protein 16	GO:0032991//macromolecular complex;GO:0031981//nuclear lumen	-	GO:0042254//ribosome biogenesis	gi|210075339|ref|XP_501052.2|/4.42524e-115/YALI0B18326p [Yarrowia lipolytica]											CAG77687	741	129	341	35.32	94.68	1.42257	Up	4.96188e-24	3.25364e-23	cds:novel chromosome:GCA_000002525.1:F:312006:312746:1 gene:YALI0_F01991g transcript:CAG77687 description:"YALI0F01991p"	K14796|1|2e-60|231|yli:YALI0F01991g|nucleolar protein TMA23	-	GO:0097159//organic cyclic compound binding	-	gi|50554953|ref|XP_504885.1|/1.6251e-59/YALI0F01991p [Yarrowia lipolytica]
CAG80481	1950	42	501	4.13	49.98	3.59714	Up	1.74479e-102	1.38126e-101	cds:novel chromosome:GCA_000002525.1:D:196682:198631:1 gene:YALI0_D01628g transcript:CAG80481 description:"YALI0D01628p"	K06176|1|0.0|1224|yli:YALI0D01628g|tRNA pseudouridine13 synthase [EC:5.4.99.27]	-	GO:0003676//nucleic acid binding;GO:0016866//intramolecular transferase activity	GO:0009451//RNA modification	gi|50549649|ref|XP_502295.1|/0/YALI0D01628p [Yarrowia lipolytica]											CAG83429	1611	154	405	18.66	49.79	1.41591	Up	4.9059e-28	3.63735e-27	cds:novel chromosome:GCA_000002525.1:B:2792141:2793751:-1 gene:YALI0_B21318g transcript:CAG83429 description:"YALI0B21318p"	-	-	-	-	gi|50547413|ref|XP_501176.1|/0/YALI0B21318p [Yarrowia lipolytica]
CAG83044	2487	62	735	4.76	57.15	3.58572	Up	2.93098e-149	3.04065e-148	cds:novel chromosome:GCA_000002525.1:B:1633688:1636174:1 gene:YALI0_B12276g transcript:CAG83044 description:"YALI0B12276p"	K14787|1|0.0|1427|yli:YALI0B12276g|multiple RNA-binding domain-containing protein 1	GO:0043231//intracellular membrane-bounded organelle;GO:0032991//macromolecular complex	GO:0003676//nucleic acid binding;GO:0036094//small molecule binding	GO:0042254//ribosome biogenesis	gi|50546647|ref|XP_500793.1|/0/YALI0B12276p [Yarrowia lipolytica]											CAR64314	270	2933	7681	2514.27	6667.66	1.40704	Up	0	0	cds:novel chromosome:GCA_000002525.1:D:970707:970976:-1 gene:YALI0_D07535g transcript:CAR64314 description:"YALI0D07535p"	-	-	-	-	-
CAG77957	1518	64	754	8.16	97.38	3.57698	Up	9.4193e-153	1.00679e-151	cds:novel chromosome:GCA_000002525.1:F:1149190:1150707:1 gene:YALI0_F08151g transcript:CAG77957 description:"YALI0F08151p"	K07562|1|0.0|937|yli:YALI0F08151g|nonsense-mediated mRNA decay protein 3	GO:0044444//cytoplasmic part	-	-	gi|50555484|ref|XP_505150.1|/0/60S ribosomal export protein NMD3 [Yarrowia lipolytica CLIB122]											CAG79803	837	62	162	14.9	39.5	1.40654	Up	5.31016e-12	2.12607e-11	cds:novel chromosome:GCA_000002525.1:E:2476746:2477582:-1 gene:YALI0_E20911g transcript:CAG79803 description:"YALI0E20911p"	-	-	-	-	gi|50553594|ref|XP_504208.1|/1.0011e-159/YALI0E20911p [Yarrowia lipolytica]
CAG79607	1950	65	764	6.4	76.22	3.57403	Up	1.23851e-154	1.33276e-153	cds:novel chromosome:GCA_000002525.1:E:1933768:1935717:-1 gene:YALI0_E16280g transcript:CAG79607 description:"YALI0E16280p"	K14546|1|0.0|1029|yli:YALI0E16280g|U3 small nucleolar RNA-associated protein 5	-	-	-	gi|50553208|ref|XP_504014.1|/0/YALI0E16280p [Yarrowia lipolytica]											CAG81957	1548	174	454	21.97	58.16	1.40449	Up	7.11636e-31	5.8345e-30	cds:novel chromosome:GCA_000002525.1:C:1323203:1324750:-1 gene:YALI0_C09680g transcript:CAG81957 description:"YALI0C09680p"	K01216|1|1e-75|283|pic:PICST_25832|licheninase [EC:3.2.1.73];K01238|2|8e-74|277|afm:AFUA_1G16190|[EC:3.2.1.-]	-	GO:0016798//hydrolase activity, acting on glycosyl bonds	-	gi|50548365|ref|XP_501652.1|/0/YALI0C09680p [Yarrowia lipolytica]
CAG81377	2400	56	656	4.46	52.9	3.56815	Up	7.27524e-133	6.96689e-132	cds:novel chromosome:GCA_000002525.1:D:2996957:2999356:-1 gene:YALI0_D23133g transcript:CAG81377 description:"YALI0D23133p"	K14806|1|0.0|1477|yli:YALI0D23133g|ATP-dependent RNA helicase DDX31/DBP7 [EC:3.6.4.13]	GO:0031981//nuclear lumen	GO:0032550;GO:0003676//nucleic acid binding;GO:0042623//ATPase activity, coupled	GO:0042254//ribosome biogenesis	gi|50551407|ref|XP_503177.1|/0/YALI0D23133p [Yarrowia lipolytica]											CAG81036	2037	806	2092	76.72	202.06	1.39711	Up	6.99992e-135	2.05914e-133	cds:novel chromosome:GCA_000002525.1:D:1845033:1847069:-1 gene:YALI0_D15158g transcript:CAG81036 description:"YALI0D15158p"	K07497|1|2e-32|140|mgr:MGG_13837|putative transposase	-	-	-	gi|50550751|ref|XP_502848.1|/0/YALI0D15158p [Yarrowia lipolytica]
CAG77687	741	10	116	2.71	31.87	3.55583	Up	1.2811e-24	4.19695e-24	cds:novel chromosome:GCA_000002525.1:F:312006:312746:1 gene:YALI0_F01991g transcript:CAG77687 description:"YALI0F01991p"	K14796|1|2e-60|231|yli:YALI0F01991g|nucleolar protein TMA23	-	GO:0097159//organic cyclic compound binding	-	gi|50554953|ref|XP_504885.1|/1.6251e-59/YALI0F01991p [Yarrowia lipolytica]											CAG78200	2625	109	282	8.01	21.02	1.39189	Up	1.5682e-19	8.78689e-19	cds:novel chromosome:GCA_000002525.1:F:1881552:1884176:1 gene:YALI0_F13959g transcript:CAG78200 description:"YALI0F13959p"	-	-	-	GO:0044763	gi|50555966|ref|XP_505391.1|/0/YALI0F13959p [Yarrowia lipolytica]
CAG81835	1092	566	6526	101.69	1188.12	3.54643	Up	0	0	cds:novel chromosome:GCA_000002525.1:C:909898:910989:1 gene:YALI0_C06820g transcript:CAG81835 description:"YALI0C06820p"	K02930|1|0.0|661|yli:YALI0C06820g|large subunit ribosomal protein L4e	GO:0030529//ribonucleoprotein complex	GO:0005198//structural molecule activity	GO:0010467//gene expression	gi|50548125|ref|XP_501532.1|/0/60S ribosomal protein L4 [Yarrowia lipolytica]											CAG80311	930	121	313	26.01	68.25	1.39176	Up	1.66376e-21	1.00109e-20	cds:novel chromosome:GCA_000002525.1:E:3922949:3923878:1 gene:YALI0_E32967g transcript:CAG80311 description:"YALI0E32967p"	-	-	-	-	gi|50554597|ref|XP_504707.1|/1.58816e-95/YALI0E32967p [Yarrowia lipolytica]
CAG81721	1470	39	449	5.14	59.95	3.54392	Up	6.33846e-91	4.52676e-90	cds:novel chromosome:GCA_000002525.1:C:530229:531698:1 gene:YALI0_C04026g transcript:CAG81721 description:"YALI0C04026p"	K04091|1|2e-89|329|pic:PICST_36305|alkanesulfonate monooxygenase [EC:1.14.14.5]	-	GO:0016491//oxidoreductase activity	GO:0044710	gi|50547905|ref|XP_501422.1|/0/YALI0C04026p [Yarrowia lipolytica]											CAG78637	546	179	463	68.27	179.02	1.3908	Up	4.73128e-31	3.89916e-30	cds:novel chromosome:GCA_000002525.1:F:3175216:3175761:1 gene:YALI0_F24365g transcript:CAG78637 description:"YALI0F24365p"	-	GO:0030529//ribonucleoprotein complex	GO:0005198//structural molecule activity	GO:0010467//gene expression	gi|50556836|ref|XP_505826.1|/4.98492e-89/YALI0F24365p [Yarrowia lipolytica]
CAG78035	1536	126	1438	15.86	183.48	3.53216	Up	1.52013e-286	2.77336e-285	cds:novel chromosome:GCA_000002525.1:F:1348773:1350308:-1 gene:YALI0_F09966g transcript:CAG78035 description:"YALI0F09966p"	K00058|1|0.0|972|yli:YALI0F09966g|D-3-phosphoglycerate dehydrogenase [EC:1.1.1.95]	-	GO:0000166//nucleotide binding;GO:0016616//oxidoreductase activity, acting on the CH-OH group of donors, NAD or NADP as acceptor	GO:0044710	gi|50555640|ref|XP_505228.1|/0/YALI0F09966p [Yarrowia lipolytica]											CAG78295	2136	500	1291	45.33	118.77	1.38963	Up	2.73838e-83	5.02881e-82	cds:novel chromosome:GCA_000002525.1:F:2167442:2169577:-1 gene:YALI0_F16159g transcript:CAG78295 description:"YALI0F16159p"	K00924|1|7e-60|231|afm:AFUA_1G11930|[EC:2.7.1.-];K08286|2|4e-29|129|kla:KLLA0A06776g|protein-serine/threonine kinase [EC:2.7.11.-]	-	GO:0004672//protein kinase activity;GO:0032550	GO:0006796//phosphate-containing compound metabolic process;GO:0006464//cellular protein modification process	gi|50556156|ref|XP_505486.1|/0/YALI0F16159p [Yarrowia lipolytica]
CAG81349	7581	94	1058	2.33	26.6	3.51302	Up	2.7843e-210	3.90232e-209	cds:novel chromosome:GCA_000002525.1:D:2860709:2868344:-1 gene:YALI0_D22440g transcript:CAG81349 description:"YALI0D22440p"	K14772|1|0.0|4665|yli:YALI0D22440g|U3 small nucleolar RNA-associated protein 20	-	-	-	gi|50551355|ref|XP_503151.1|/0/YALI0D22440p [Yarrowia lipolytica]											CAG79182	1167	575	1481	97.38	254.44	1.38563	Up	6.53636e-95	1.3143e-93	cds:novel chromosome:GCA_000002525.1:E:654712:655878:1 gene:YALI0_E05797g transcript:CAG79182 description:"YALI0E05797p"	K14823|1|1e-141|502|yli:YALI0E05797g|rRNA-processing protein EBP2	-	-	-	gi|50552382|ref|XP_503601.1|/1.01999e-140/YALI0E05797p [Yarrowia lipolytica]
CAG83401	1542	3	34	0.38	4.32	3.50696	Up	5.34886e-08	1.04428e-07	cds:novel chromosome:GCA_000002525.1:B:2725650:2727191:-1 gene:YALI0_B20702g transcript:CAG83401 description:"YALI0B20702p"	K00493|1|1e-124|446|pic:PICST_35590|unspecific monooxygenase [EC:1.14.14.1];K00495|2|2e-122|439|afm:AFUA_4G03800|[EC:1.14.14.-]	-	GO:0046914//transition metal ion binding;GO:0004497//monooxygenase activity;GO:0046906//tetrapyrrole binding	GO:0044710	gi|50547357|ref|XP_501148.1|/0/YALI0B20702p [Yarrowia lipolytica]											CAG81529	324	19	49	13.1	34.22	1.38527	Up	0.000190174	0.000418409	cds:novel chromosome:GCA_000002525.1:D:3540205:3540528:1 gene:YALI0_D26576g transcript:CAG81529 description:"YALI0D26576p"	K15325|1|4e-60|228|yli:YALI0D26576g|tRNA-splicing endonuclease subunit Sen15, fungi type	-	-	-	gi|50551697|ref|XP_503323.1|/5.00836e-59/YALI0D26576p [Yarrowia lipolytica]
CAG83666	2712	94	1053	6.6	74.95	3.50539	Up	6.02602e-209	8.40862e-208	cds:novel chromosome:GCA_000002525.1:A:439249:441960:1 gene:YALI0_A03949g transcript:CAG83666 description:"YALI0A03949p"	-	-	-	GO:0044763	gi|50543154|ref|XP_499743.1|/0/YALI0A03949p [Yarrowia lipolytica]											CAG83562	1905	126	324	12.85	33.52	1.38325	Up	5.15682e-22	3.17812e-21	cds:novel chromosome:GCA_000002525.1:A:151111:153015:1 gene:YALI0_A01089g transcript:CAG83562 description:"YALI0A01089p"	-	-	-	-	gi|50542952|ref|XP_499642.1|/1.79911e-69/YALI0A01089p [Yarrowia lipolytica]
CAG78577	1518	78	873	9.94	112.75	3.50374	Up	1.76386e-173	2.09323e-172	cds:novel chromosome:GCA_000002525.1:F:3001700:3003217:1 gene:YALI0_F22803g transcript:CAG78577 description:"YALI0F22803p"	K06874|1|0.0|956|yli:YALI0F22803g|zinc finger protein	-	GO:0046914//transition metal ion binding	GO:0034645//cellular macromolecule biosynthetic process;GO:0010467//gene expression;GO:0044238	gi|50556716|ref|XP_505766.1|/0/YALI0F22803p [Yarrowia lipolytica]											CAG79232	1365	192	490	27.62	71.51	1.37243	Up	4.1232e-32	3.51191e-31	cds:novel chromosome:GCA_000002525.1:E:801509:802873:1 gene:YALI0_E07051g transcript:CAG79232 description:"YALI0E07051p"	K14264|1|4e-16|85.5|cgr:CAGL0J05126g|kynurenine aminotransferase [EC:2.6.1.7]	-	GO:0043168//anion binding	GO:0008152//metabolic process	gi|50552480|ref|XP_503650.1|/0/YALI0E07051p [Yarrowia lipolytica]
CAG79817	387	227	2539	126.4	1432.85	3.50282	Up	0	0	cds:novel chromosome:GCA_000002525.1:E:2526901:2527614:1 gene:YALI0_E21219g transcript:CAG79817 description:"YALI0E21219p"	K02898|1|5e-65|244|yli:YALI0E21219g|large subunit ribosomal protein L26e	GO:0044391	GO:0005198//structural molecule activity	GO:0010467//gene expression	gi|50553622|ref|XP_504222.1|/5.2308e-64/60S ribosomal protein L26 [Yarrowia lipolytica]											CAG78137	2349	559	1423	45.99	118.79	1.36902	Up	1.30831e-89	2.52674e-88	cds:novel chromosome:GCA_000002525.1:F:1665482:1667830:1 gene:YALI0_F12463g transcript:CAG78137 description:"YALI0F12463p"	K01509|1|0.0|815|pic:PICST_54293|adenosinetriphosphatase [EC:3.6.1.3];K03695|2|0.0|776|vpo:Kpol_1018p70|ATP-dependent Clp protease ATP-binding subunit ClpB	-	GO:0017111//nucleoside-triphosphatase activity;GO:0032550	-	gi|50555844|ref|XP_505330.1|/0/YALI0F12463p [Yarrowia lipolytica]
CAG80644	393	139	1554	76.04	861.62	3.50222	Up	2e-307	3.95576e-306	cds:novel chromosome:GCA_000002525.1:D:734629:735021:1 gene:YALI0_D05731g transcript:CAG80644 description:"YALI0D05731p"	K02957|1|8e-70|260|yli:YALI0D05731g|small subunit ribosomal protein S15Ae	GO:0030529//ribonucleoprotein complex	GO:0005198//structural molecule activity	GO:0010467//gene expression	gi|50549967|ref|XP_502456.1|/9.15905e-69/40S ribosomal protein S22 [Yarrowia lipolytica]											CAG83328	1443	134	341	18.2	46.98	1.36811	Up	9.84656e-23	6.20685e-22	cds:novel chromosome:GCA_000002525.1:B:2476446:2477888:-1 gene:YALI0_B18854g transcript:CAG83328 description:"YALI0B18854p"	K07019|1|0.0|998|yli:YALI0B18854g|	-	GO:0052689//carboxylic ester hydrolase activity	-	gi|50547211|ref|XP_501075.1|/0/YALI0B18854p [Yarrowia lipolytica]
CAG79788	354	177	1976	109.27	1236.33	3.50009	Up	0	0	cds:novel chromosome:GCA_000002525.1:E:2439432:2439910:1 gene:YALI0_E20581g transcript:CAG79788 description:"YALI0E20581p"	K02969|1|7e-61|230|yli:YALI0E20581g|small subunit ribosomal protein S20e	GO:0044391	GO:0003676//nucleic acid binding;GO:0005198//structural molecule activity	GO:0010467//gene expression	gi|50553564|ref|XP_504193.1|/7.78909e-60/40S ribosomal protein S20 [Yarrowia lipolytica]											CAG81097	174	304	773	454.63	1171.86	1.36604	Up	2.08256e-49	2.56445e-48	cds:novel chromosome:GCA_000002525.1:D:2055427:2055973:1 gene:YALI0_D16665g transcript:CAG81097 description:"YALI0D16665p"	K01613|1|4e-11|65.5|uma:UM02098.1|phosphatidylserine decarboxylase [EC:4.1.1.65]	GO:0031224//intrinsic component of membrane	-	GO:0007275//multicellular organismal development	gi|210075749|ref|XP_502906.2|/5.67251e-26/YALI0D16665p [Yarrowia lipolytica]
CAG77632	753	12	134	3.2	36.19	3.49945	Up	7.03862e-28	2.45001e-27	cds:novel chromosome:GCA_000002525.1:F:107131:107883:-1 gene:YALI0_F00682g transcript:CAG77632 description:"YALI0F00682p"	K01423|1|2e-16|85.1|uma:UM00094.1|[EC:3.4.-.-]	-	GO:0016857//racemase and epimerase activity, acting on carbohydrates and derivatives	GO:0008610//lipid biosynthetic process	gi|50554843|ref|XP_504830.1|/3.26725e-140/YALI0F00682p [Yarrowia lipolytica]											CAG82827	1014	1419	3605	278.47	717.61	1.36568	Up	2.55518e-223	1.39962e-221	cds:novel chromosome:GCA_000002525.1:B:943872:944885:1 gene:YALI0_B07117g transcript:CAG82827 description:"YALI0B07117p"	K00100|1|0.0|686|yli:YALI0B07117g|[EC:1.1.1.-]	GO:0044424	GO:0004033//aldo-keto reductase (NADP) activity	GO:0019323;GO:0044710	gi|50546136|ref|XP_500595.1|/0/YALI0B07117p [Yarrowia lipolytica]
CAG80962	501	21	234	8.73	98.61	3.49768	Up	1.36272e-47	6.14046e-47	cds:novel chromosome:GCA_000002525.1:D:1619757:1620257:-1 gene:YALI0_D13068g transcript:CAG80962 description:"YALI0D13068p"	K14821|1|7e-91|331|yli:YALI0D13068g|bud site selection protein 20	GO:0044464	GO:0046914//transition metal ion binding;GO:0097159//organic cyclic compound binding	-	gi|50550603|ref|XP_502774.1|/6.11536e-90/YALI0D13068p [Yarrowia lipolytica]											CAG82147	690	647	1644	191.27	492.8	1.36539	Up	6.15782e-103	1.32633e-101	cds:novel chromosome:GCA_000002525.1:C:2011860:2012549:1 gene:YALI0_C14630g transcript:CAG82147 description:"YALI0C14630p"	-	-	-	-	gi|50548733|ref|XP_501836.1|/8.59559e-17/YALI0C14630p [Yarrowia lipolytica]
CAG84203	1446	14	156	1.88	21.19	3.49458	Up	3.31104e-32	1.23078e-31	cds:novel chromosome:GCA_000002525.1:A:2152381:2153826:-1 gene:YALI0_A19954g transcript:CAG84203 description:"YALI0A19954p"	-	GO:0044424	-	GO:0017182	gi|50545455|ref|XP_500265.1|/0/YALI0A19954p [Yarrowia lipolytica]											CAG79026	1548	515	1299	65.03	166.42	1.35565	Up	8.84954e-81	1.57507e-79	cds:novel chromosome:GCA_000002525.1:E:230799:232346:-1 gene:YALI0_E02156g transcript:CAG79026 description:"YALI0E02156p"	K03316|1|1e-94|346|kla:KLLA0D16797g|monovalent cation:H+ antiporter, CPA1 family	GO:0031224//intrinsic component of membrane	GO:0015078//hydrogen ion transmembrane transporter activity	GO:0006811//ion transport;GO:0044763	gi|50551945|ref|XP_503447.1|/0/YALI0E02156p [Yarrowia lipolytica]
CAG83515	1773	88	974	9.55	107.16	3.48812	Up	1.40248e-192	1.80982e-191	cds:novel chromosome:GCA_000002525.1:B:3041115:3042887:-1 gene:YALI0_B23342g transcript:CAG83515 description:"YALI0B23342p"	K14843|1|0.0|928|yli:YALI0B23342g|pescadillo	GO:0031981//nuclear lumen	-	GO:0042254//ribosome biogenesis	gi|50547585|ref|XP_501262.1|/0/YALI0B23342p [Yarrowia lipolytica]											CAG81589	699	95	239	27.69	70.65	1.35132	Up	4.10456e-16	2.01548e-15	cds:novel chromosome:GCA_000002525.1:C:83482:84180:1 gene:YALI0_C00649g transcript:CAG81589 description:"YALI0C00649p"	-	-	-	-	gi|50547649|ref|XP_501294.1|/1.84201e-131/YALI0C00649p [Yarrowia lipolytica]
CAG78887	864	5	55	1.15	12.82	3.47869	Up	3.96608e-12	9.21693e-12	cds:novel chromosome:GCA_000002525.1:F:3861241:3862104:-1 gene:YALI0_F30965g transcript:CAG78887 description:"YALI0F30965p"	-	-	-	-	gi|50557332|ref|XP_506074.1|/1.344e-146/YALI0F30965p [Yarrowia lipolytica]											CAG80798	741	227	570	62.15	158.26	1.34847	Up	3.62848e-36	3.41561e-35	cds:novel chromosome:GCA_000002525.1:D:1168334:1169074:1 gene:YALI0_D09229g transcript:CAG80798 description:"YALI0D09229p"	K15634|1|2e-142|503|yli:YALI0D09229g|probable phosphoglycerate mutase [EC:5.4.2.1]	-	GO:0016853//isomerase activity	-	gi|50550275|ref|XP_502610.1|/1.69646e-141/YALI0D09229p [Yarrowia lipolytica]
CAG78991	1143	7	77	1.2	13.36	3.47681	Up	1.71099e-16	4.60104e-16	cds:novel chromosome:GCA_000002525.1:E:153817:154959:-1 gene:YALI0_E01364g transcript:CAG78991 description:"YALI0E01364p"	K04536|1|0.0|775|yli:YALI0E01364g|guanine nucleotide-binding protein G(I)/G(S)/G(T) subunit beta-1	-	-	-	gi|50551875|ref|XP_503412.1|/0/YALI0E01364p [Yarrowia lipolytica]											CAG79818	1908	341	853	34.71	88.11	1.34395	Up	5.87172e-53	7.70845e-52	cds:novel chromosome:GCA_000002525.1:E:2531576:2533483:1 gene:YALI0_E21241g transcript:CAG79818 description:"YALI0E21241p"	K00492|1|3e-113|408|afv:AFLA_131810|[EC:1.14.13.-];K12604|2|4e-88|325|aor:AOR_1_978154|CCR4-NOT transcription complex subunit 1;K08157|3|2e-79|296|dha:DEHA2E05786g|MFS transporter, DHA1 family, multidrug resistance protein	GO:0031224//intrinsic component of membrane	-	GO:0051234//establishment of localization;GO:0044763	gi|50553624|ref|XP_504223.1|/0/YALI0E21241p [Yarrowia lipolytica]
CAG80055	1395	24	262	3.34	36.94	3.46726	Up	9.92834e-53	4.87133e-52	cds:novel chromosome:GCA_000002525.1:E:3214062:3215456:-1 gene:YALI0_E27137g transcript:CAG80055 description:"YALI0E27137p"	K15446|1|0.0|953|yli:YALI0E27137g|tRNA guanosine-2'-O-methyltransferase TRM13 [EC:2.1.1.-]	GO:0031981//nuclear lumen	GO:0043169//cation binding;GO:0016741	GO:0006399//tRNA metabolic process	gi|50554091|ref|XP_504454.1|/0/YALI0E27137p [Yarrowia lipolytica]											CAG79993	1467	719	1797	95.98	243.38	1.3424	Up	2.10686e-109	4.85036e-108	cds:novel chromosome:GCA_000002525.1:E:3048149:3049615:-1 gene:YALI0_E25696g transcript:CAG79993 description:"YALI0E25696p"	K09527|1|0.0|861|yli:YALI0E25696g|DnaJ homolog subfamily C member 7	-	-	-	gi|50553969|ref|XP_504393.1|/0/YALI0E25696p [Yarrowia lipolytica]
CAG79753	363	285	3096	170.88	1881.34	3.46071	Up	0	0	cds:novel chromosome:GCA_000002525.1:E:2351671:2352256:-1 gene:YALI0_E19701g transcript:CAG79753 description:"YALI0E19701p"	K02976|1|1e-63|239|yli:YALI0E19701g|small subunit ribosomal protein S26e	GO:0030529//ribonucleoprotein complex	GO:0005198//structural molecule activity	GO:0010467//gene expression	gi|50553494|ref|XP_504158.1|/1.6628e-62/40S ribosomal protein S26 [Yarrowia lipolytica]											CAG80256	1221	287	716	46.36	117.34	1.33974	Up	1.53736e-44	1.72281e-43	cds:novel chromosome:GCA_000002525.1:E:3762728:3763948:1 gene:YALI0_E31757g transcript:CAG80256 description:"YALI0E31757p"	K09184|1|1e-06|53.5|pan:PODANSg4417|GATA-binding protein, other eukaryote;K09183|4|9e-06|50.8|scm:SCHCODRAFT_66326|GATA-binding protein 4/5/6	GO:0000785//chromatin	GO:0003677//DNA binding	GO:0090033;GO:0042594//response to starvation;GO:0033554//cellular response to stress;GO:1900192;GO:0009607//response to biotic stimulus;GO:0006366//transcription from RNA polymerase II promoter	gi|50554487|ref|XP_504652.1|/1.65679e-80/YALI0E31757p [Yarrowia lipolytica]
CAG78033	1083	20	217	3.62	39.85	3.46052	Up	7.80284e-44	3.37928e-43	cds:novel chromosome:GCA_000002525.1:F:1345131:1346213:1 gene:YALI0_F09878g transcript:CAG78033 description:"YALI0F09878p"	-	-	-	-	gi|50555636|ref|XP_505226.1|/2.55319e-175/YALI0F09878p [Yarrowia lipolytica]											CAG81243	531	111	277	43.66	110.43	1.33875	Up	3.25036e-18	1.72827e-17	cds:novel chromosome:GCA_000002525.1:D:2519286:2519816:-1 gene:YALI0_D19954g transcript:CAG81243 description:"YALI0D19954p"	K14860|1|5e-97|352|yli:YALI0D19954g|translation machinery-associated protein 16	-	-	-	gi|50551155|ref|XP_503051.1|/3.95067e-96/YALI0D19954p [Yarrowia lipolytica]
CAG82252	1881	44	473	4.49	48.97	3.44711	Up	2.04284e-93	1.49596e-92	cds:novel chromosome:GCA_000002525.1:C:2415592:2417472:1 gene:YALI0_C17083g transcript:CAG82252 description:"YALI0C17083p"	-	-	-	-	gi|50548923|ref|XP_501932.1|/0/YALI0C17083p [Yarrowia lipolytica]											CAG79264	657	6130	15241	1910.66	4816.66	1.33396	Up	0	0	cds:novel chromosome:GCA_000002525.1:E:908935:909591:-1 gene:YALI0_E07832g transcript:CAG79264 description:"YALI0E07832p"	-	-	-	-	gi|50552530|ref|XP_503675.1|/1.01045e-48/YALI0E07832p [Yarrowia lipolytica]
CAG77974	633	457	4917	146.92	1601.96	3.44674	Up	0	0	cds:novel chromosome:GCA_000002525.1:F:1192889:1193521:1 gene:YALI0_F08569g transcript:CAG77974 description:"YALI0F08569p"	K02989|1|5e-114|409|yli:YALI0F08569g|small subunit ribosomal protein S5e	GO:0044391	GO:0003676//nucleic acid binding;GO:0005198//structural molecule activity	GO:0010467//gene expression	gi|50555518|ref|XP_505167.1|/4.14046e-113/40S ribosomal protein S5 [Yarrowia lipolytica]											CAG79090	201	207	514	256.45	645.08	1.3308	Up	3.31124e-32	2.83171e-31	cds:novel chromosome:GCA_000002525.1:E:419579:419852:1 gene:YALI0_E03740g transcript:CAG79090 description:"YALI0E03740p"	-	-	-	-	-
CAG82328	2145	4.96	52.97	0.44	4.79	3.44445	Up	4.2112e-12	9.77226e-12	cds:novel chromosome:GCA_000002525.1:C:2637770:2639914:-1 gene:YALI0_C19316g transcript:CAG82328 description:"YALI0C19316p"	-	-	GO:0097159//organic cyclic compound binding;GO:0046914//transition metal ion binding	-	gi|50547861|ref|XP_501400.1|/0/YALI0C03487p [Yarrowia lipolytica]											CAG81807	1023	21	52	4.08	10.26	1.33039	Up	0.000197896	0.000434345	cds:novel chromosome:GCA_000002525.1:C:802296:803318:1 gene:YALI0_C06171g transcript:CAG81807 description:"YALI0C06171p"	K07119|1|6e-167|585|yli:YALI0C06171g|	-	GO:0046914//transition metal ion binding;GO:0036094//small molecule binding;GO:0003824//catalytic activity	GO:0044710	gi|50548073|ref|XP_501506.1|/5.80536e-166/YALI0C06171p [Yarrowia lipolytica]
CAG82352	2145	4.96	52.97	0.44	4.79	3.44445	Up	4.2112e-12	9.76869e-12	cds:novel chromosome:GCA_000002525.1:C:2698221:2700365:-1 gene:YALI0_C19899g transcript:CAG82352 description:"YALI0C19899p"	-	-	GO:0097159//organic cyclic compound binding;GO:0046914//transition metal ion binding	-	gi|50547861|ref|XP_501400.1|/0/YALI0C03487p [Yarrowia lipolytica]											CAG80823	462	1427	3539	655.16	1646.64	1.32961	Up	7.5607e-211	3.90575e-209	cds:novel chromosome:GCA_000002525.1:D:1251097:1251558:-1 gene:YALI0_D09889g transcript:CAG80823 description:"YALI0D09889p"	-	-	-	-	gi|210075697|ref|XP_502635.2|/1.59578e-69/YALI0D09889p [Yarrowia lipolytica]
CAG82007	2145	4.96	52.97	0.44	4.79	3.44445	Up	4.2112e-12	9.76512e-12	cds:novel chromosome:GCA_000002525.1:C:1505310:1507454:-1 gene:YALI0_C10879g transcript:CAG82007 description:"YALI0C10879p"	-	-	GO:0097159//organic cyclic compound binding;GO:0046914//transition metal ion binding	-	gi|50547861|ref|XP_501400.1|/0/YALI0C03487p [Yarrowia lipolytica]											CAG80800	324	1153	2851	795.03	1991.09	1.32448	Up	2.0287e-169	7.58256e-168	cds:novel chromosome:GCA_000002525.1:D:1176675:1176998:1 gene:YALI0_D09273g transcript:CAG80800 description:"YALI0D09273p"	K08738|1|8e-62|233|yli:YALI0D09273g|cytochrome c	GO:0005740//mitochondrial envelope;GO:0044425//membrane part	GO:0046906//tetrapyrrole binding;GO:0046914//transition metal ion binding	GO:0022904//respiratory electron transport chain	gi|50550279|ref|XP_502612.1|/9.12738e-61/YALI0D09273p [Yarrowia lipolytica]
CAG81699	2145	4.96	52.97	0.44	4.79	3.44445	Up	4.2112e-12	9.76156e-12	cds:novel chromosome:GCA_000002525.1:C:458322:460466:1 gene:YALI0_C03487g transcript:CAG81699 description:"YALI0C03487p"	-	-	GO:0097159//organic cyclic compound binding;GO:0046914//transition metal ion binding	-	gi|50547861|ref|XP_501400.1|/0/YALI0C03487p [Yarrowia lipolytica]											CAG82388	1074	197	485	36.39	90.89	1.32058	Up	4.52132e-30	3.59555e-29	cds:novel chromosome:GCA_000002525.1:C:2808810:2809883:1 gene:YALI0_C20955g transcript:CAG82388 description:"YALI0C20955p"	-	-	-	-	gi|50549195|ref|XP_502068.1|/0/YALI0C20955p [Yarrowia lipolytica]
CAG77746	2145	4.96	52.97	0.44	4.79	3.44445	Up	4.2112e-12	9.758e-12	cds:novel chromosome:GCA_000002525.1:F:455914:458058:-1 gene:YALI0_F03256g transcript:CAG77746 description:"YALI0F03256p"	-	-	GO:0097159//organic cyclic compound binding;GO:0046914//transition metal ion binding	-	gi|50547861|ref|XP_501400.1|/0/YALI0C03487p [Yarrowia lipolytica]											CAG82988	1023	327	804	63.58	158.56	1.31838	Up	1.19785e-48	1.4525e-47	cds:novel chromosome:GCA_000002525.1:B:1489600:1490622:-1 gene:YALI0_B11000g transcript:CAG82988 description:"YALI0B11000p"	-	GO:0000313;GO:0043231//intracellular membrane-bounded organelle	GO:0005198//structural molecule activity	GO:0010467//gene expression	gi|50546545|ref|XP_500742.1|/0/YALI0B11000p [Yarrowia lipolytica]
CAG82971	1830	67	714	7.04	76.04	3.43311	Up	1.03431e-139	1.02928e-138	cds:novel chromosome:GCA_000002525.1:B:1444398:1446227:-1 gene:YALI0_B10560g transcript:CAG82971 description:"YALI0B10560p"	K14835|1|0.0|947|yli:YALI0B10560g|ribosomal RNA methyltransferase Nop2 [EC:2.1.1.-]	-	GO:0003676//nucleic acid binding;GO:0008168//methyltransferase activity	GO:0042254//ribosome biogenesis;GO:0008152//metabolic process	gi|50546513|ref|XP_500726.1|/0/YALI0B10560p [Yarrowia lipolytica]											CAG81418	1794	82	201	8.89	22.12	1.3151	Up	2.9078e-13	1.24923e-12	cds:novel chromosome:GCA_000002525.1:D:3162426:3164219:-1 gene:YALI0_D24101g transcript:CAG81418 description:"YALI0D24101p"	-	-	-	GO:0051704;GO:0006057	gi|50551487|ref|XP_503217.1|/0/YALI0D24101p [Yarrowia lipolytica]
CAG79717	1221	127	1348	20.3	218.34	3.42702	Up	8.55404e-262	1.42545e-260	cds:novel chromosome:GCA_000002525.1:E:2246643:2247863:-1 gene:YALI0_E18854g transcript:CAG79717 description:"YALI0E18854p"	K11090|1|3e-134|477|yli:YALI0E18854g|lupus La protein	GO:0043231//intracellular membrane-bounded organelle;GO:0032991//macromolecular complex	GO:0003676//nucleic acid binding;GO:0036094//small molecule binding	GO:0010467//gene expression	gi|50553422|ref|XP_504122.1|/2.87741e-133/YALI0E18854p [Yarrowia lipolytica]											CAG80248	1896	271	663	27.77	68.93	1.3116	Up	4.32336e-40	4.5182e-39	cds:novel chromosome:GCA_000002525.1:E:3732273:3734168:1 gene:YALI0_E31581g transcript:CAG80248 description:"YALI0E31581p"	K01117|1|4e-88|325|pic:PICST_51970|sphingomyelin phosphodiesterase [EC:3.1.4.12];K01128|2|2e-76|286|afm:AFUA_2G01600|[EC:3.1.4.-];K12350|3|9e-54|211|cci:CC1G_07717|sphingomyelin phosphodiesterase [EC:3.1.4.12]	-	GO:0003824//catalytic activity	-	gi|50554471|ref|XP_504644.1|/0/YALI0E31581p [Yarrowia lipolytica]
CAG82413	1857	210	2215	21.74	232.35	3.41788	Up	0	0	cds:novel chromosome:GCA_000002525.1:C:2869028:2870884:-1 gene:YALI0_C21472g transcript:CAG82413 description:"YALI0C21472p"	K11594|1|0.0|1026|yli:YALI0C21472g|ATP-dependent RNA helicase [EC:3.6.4.13]	GO:0044424	GO:0008135//translation factor activity, nucleic acid binding;GO:0042623//ATPase activity, coupled;GO:0032550	GO:0006412//translation	gi|50549245|ref|XP_502093.1|/0/YALI0C21472p [Yarrowia lipolytica]											CAG79018	570	54	132	19.65	48.69	1.3091	Up	3.76226e-09	1.2615e-08	cds:novel chromosome:GCA_000002525.1:E:209453:210022:-1 gene:YALI0_E01980g transcript:CAG79018 description:"YALI0E01980p"	K11557|1|8e-101|364|yli:YALI0E01980g|kinetochore protein Spc24, fungi type	GO:0000776//kinetochore;GO:0043231//intracellular membrane-bounded organelle	-	GO:0000087//mitotic M phase	gi|50551929|ref|XP_503439.1|/6.96399e-100/YALI0E01980p [Yarrowia lipolytica]
CAG82198	555	383	4036	142.2	1518.56	3.41671	Up	0	0	cds:novel chromosome:GCA_000002525.1:C:2262880:2263434:1 gene:YALI0_C15895g transcript:CAG82198 description:"YALI0C15895p"	K02880|1|4e-100|362|yli:YALI0C15895g|large subunit ribosomal protein L17e	GO:0044391	GO:0005198//structural molecule activity	GO:0010467//gene expression	gi|50548831|ref|XP_501885.1|/3.26585e-99/60S ribosomal protein L17 [Yarrowia lipolytica]											CAG83630	213	25	61	28.76	71.08	1.30538	Up	6.7195e-05	0.000155597	cds:novel chromosome:GCA_000002525.1:A:342436:342691:-1 gene:YALI0_A02871g transcript:CAG83630 description:"YALI0A02871p"	K13113|1|3e-35|145|yli:YALI0A02871g|ubiquitin-like protein 5	-	-	-	gi|50543082|ref|XP_499707.1|/3.34123e-34/YALI0A02871p [Yarrowia lipolytica]
CAG78545	1320	36	379	5.3	56.59	3.41648	Up	1.32975e-74	8.26892e-74	cds:novel chromosome:GCA_000002525.1:F:2919336:2920655:-1 gene:YALI0_F22055g transcript:CAG78545 description:"YALI0F22055p"	-	GO:0044424	-	GO:0017182	gi|50556652|ref|XP_505734.1|/0/YALI0F22055p [Yarrowia lipolytica]											CAG82299	3099	1779	4328	110.34	272.42	1.30388	Up	3.1294e-249	1.96873e-247	cds:novel chromosome:GCA_000002525.1:C:2539948:2543046:1 gene:YALI0_C18491g transcript:CAG82299 description:"YALI0C18491p"	-	GO:0016020//membrane	GO:0015198//oligopeptide transporter activity	GO:0006857//oligopeptide transport;GO:0044763	gi|50549017|ref|XP_501979.1|/0/YALI0C18491p [Yarrowia lipolytica]
CAG77697	1032	11	116	2.1	22.41	3.41568	Up	7.5731e-24	2.42103e-23	cds:novel chromosome:GCA_000002525.1:F:344219:345250:-1 gene:YALI0_F02211g transcript:CAG77697 description:"YALI0F02211p"	K00100|1|5e-34|144|afm:AFUA_2G15740|[EC:1.1.1.-];K00540|2|1e-33|142|afm:AFUA_4G08710|[EC:1.-.-.-];K00065|4|7e-25|114|cpw:CPC735_049110|2-deoxy-D-gluconate 3-dehydrogenase [EC:1.1.1.125]	-	GO:0036094//small molecule binding;GO:0016616//oxidoreductase activity, acting on the CH-OH group of donors, NAD or NADP as acceptor	GO:0019568//arabinose catabolic process;GO:0051159	gi|50554973|ref|XP_504895.1|/4.06752e-175/YALI0F02211p [Yarrowia lipolytica]											CAG81972	1590	300	730	36.85	90.97	1.30373	Up	1.38911e-43	1.53502e-42	cds:novel chromosome:GCA_000002525.1:C:1376577:1378166:1 gene:YALI0_C10010g transcript:CAG81972 description:"YALI0C10010p"	-	GO:0044464	GO:0016741;GO:0046914//transition metal ion binding;GO:0001071//nucleic acid binding transcription factor activity;GO:0003677//DNA binding	GO:0006259//DNA metabolic process;GO:0006351//transcription, DNA-templated	gi|50548391|ref|XP_501665.1|/0/YALI0C10010p [Yarrowia lipolytica]
CAG82890	1473	37	386	4.87	51.43	3.40062	Up	1.07042e-75	6.73549e-75	cds:novel chromosome:GCA_000002525.1:B:1187549:1189021:1 gene:YALI0_B08624g transcript:CAG82890 description:"YALI0B08624p"	K05302|1|2e-09|63.2|ang:ANI_1_1148134|SET domain-containing protein 6	-	-	-	gi|50546259|ref|XP_500648.1|/2.56621e-134/YALI0B08624p [Yarrowia lipolytica]											CAG77810	1359	368	893	53.18	130.92	1.29973	Up	1.09134e-52	1.42683e-51	cds:novel chromosome:GCA_000002525.1:F:730470:731828:-1 gene:YALI0_F04708g transcript:CAG77810 description:"YALI0F04708p"	-	-	-	-	gi|50555189|ref|XP_505003.1|/2.29837e-150/YALI0F04708p [Yarrowia lipolytica]
CAG78788	1530	89	917	11.25	117.48	3.38442	Up	1.08327e-176	1.30754e-175	cds:novel chromosome:GCA_000002525.1:F:3576094:3577623:1 gene:YALI0_F28083g transcript:CAG78788 description:"YALI0F28083p"	K14537|1|0.0|998|yli:YALI0F28083g|nuclear GTP-binding protein	-	-	-	gi|50557136|ref|XP_505976.1|/0/YALI0F28083p [Yarrowia lipolytica]											CAG79371	1083	492	1194	90.1	221.81	1.29973	Up	7.37522e-70	1.19546e-68	cds:novel chromosome:GCA_000002525.1:E:1295208:1296290:-1 gene:YALI0_E10439g transcript:CAG79371 description:"YALI0E10439p"	K14765|1|8e-165|578|yli:YALI0E10439g|U3 small nucleolar ribonucleoprotein protein LCP5	-	-	-	gi|50552740|ref|XP_503780.1|/7.70529e-164/YALI0E10439p [Yarrowia lipolytica]
CAG80729	603	86	880	29.15	302.3	3.37441	Up	3.44384e-169	3.99725e-168	cds:novel chromosome:GCA_000002525.1:D:988913:989515:-1 gene:YALI0_D07656g transcript:CAG80729 description:"YALI0D07656p"	-	-	-	-	gi|50550137|ref|XP_502541.1|/1.42854e-88/YALI0D07656p [Yarrowia lipolytica]											CAG78409	1485	357	861	47.06	115.15	1.29094	Up	2.4092e-50	3.00158e-49	cds:novel chromosome:GCA_000002525.1:F:2525451:2526935:-1 gene:YALI0_F18920g transcript:CAG78409 description:"YALI0F18920p"	-	-	-	-	gi|50556384|ref|XP_505600.1|/0/YALI0F18920p [Yarrowia lipolytica]
CAG78341	1962	89	911	8.71	90.31	3.37414	Up	4.1441e-175	4.96432e-174	cds:novel chromosome:GCA_000002525.1:F:2316469:2318430:1 gene:YALI0_F17358g transcript:CAG78341 description:"YALI0F17358p"	K14844|1|0.0|964|yli:YALI0F17358g|pumilio homology domain family member 6	-	GO:0003676//nucleic acid binding	-	gi|50556248|ref|XP_505532.1|/0/YALI0F17358p [Yarrowia lipolytica]											CAG82883	516	61	147	24.76	60.49	1.28869	Up	7.92128e-10	2.7731e-09	cds:novel chromosome:GCA_000002525.1:B:1164231:1164746:-1 gene:YALI0_B08426g transcript:CAG82883 description:"YALI0B08426p"	-	-	-	-	gi|50546240|ref|XP_500641.1|/1.98092e-94/YALI0B08426p [Yarrowia lipolytica]
CAG78574	1170	42	429	7.02	72.66	3.37162	Up	2.73804e-83	1.84934e-82	cds:novel chromosome:GCA_000002525.1:F:2993834:2995003:-1 gene:YALI0_F22737g transcript:CAG78574 description:"YALI0F22737p"	K07442|1|0.0|699|yli:YALI0F22737g|tRNA (adenine57-N1/adenine58-N1)-methyltransferase [EC:2.1.1.219 2.1.1.220]	GO:0043527//tRNA methyltransferase complex;GO:0043231//intracellular membrane-bounded organelle	GO:0016426	GO:0006399//tRNA metabolic process;GO:0001510//RNA methylation	gi|50556710|ref|XP_505763.1|/0/YALI0F22737p [Yarrowia lipolytica]											CAG80486	579	221	532	79.04	192.88	1.28705	Up	1.18664e-31	9.93404e-31	cds:novel chromosome:GCA_000002525.1:D:207858:208436:-1 gene:YALI0_D01782g transcript:CAG80486 description:"YALI0D01782p"	K03003|1|2e-74|276|yli:YALI0D01782g|DNA-directed RNA polymerase I subunit RPA34	-	-	-	gi|50549659|ref|XP_502300.1|/1.99275e-73/YALI0D01782p [Yarrowia lipolytica]
CAG78195	4887	205	2081	7.92	81.49	3.36305	Up	0	0	cds:novel chromosome:GCA_000002525.1:F:1852766:1857698:-1 gene:YALI0_F13783g transcript:CAG78195 description:"YALI0F13783p"	K02999|1|0.0|3024|yli:YALI0F13783g|DNA-directed RNA polymerase I subunit RPA1 [EC:2.7.7.6]	GO:0043231//intracellular membrane-bounded organelle	GO:0034062//RNA polymerase activity;GO:0046914//transition metal ion binding;GO:0003676//nucleic acid binding	GO:0010467//gene expression	gi|50555960|ref|XP_505388.1|/0/YALI0F13783p [Yarrowia lipolytica]											CAG80985	396	54	130	29.51	71.98	1.28639	Up	7.78854e-09	2.55622e-08	cds:novel chromosome:GCA_000002525.1:D:1688736:1689131:1 gene:YALI0_D13662g transcript:CAG80985 description:"YALI0D13662p"	-	-	-	-	gi|210075727|ref|XP_502797.2|/4.24228e-66/YALI0D13662p [Yarrowia lipolytica]
CAG80537	1353	40	405	5.74	58.94	3.36012	Up	1.85309e-78	1.19081e-77	cds:novel chromosome:GCA_000002525.1:D:378993:380345:-1 gene:YALI0_D02981g transcript:CAG80537 description:"YALI0D02981p"	K01336|1|4e-55|214|vpo:Kpol_1032p5|cerevisin [EC:3.4.21.48];K01362|3|6e-53|207|spo:SPAC4A8.04|[EC:3.4.21.-]	-	GO:0005515//protein binding;GO:0004175//endopeptidase activity	GO:0019538//protein metabolic process;GO:0044092//negative regulation of molecular function	gi|50549757|ref|XP_502349.1|/0/YALI0D02981p [Yarrowia lipolytica]											CAG80893	249	80	192	75.71	184	1.28115	Up	2.48294e-12	1.01653e-11	cds:novel chromosome:GCA_000002525.1:D:1442236:1442531:1 gene:YALI0_D11572g transcript:CAG80893 description:"YALI0D11572p"	-	GO:0043231//intracellular membrane-bounded organelle;GO:0019866//organelle inner membrane	GO:0043169//cation binding;GO:0022892	GO:0006626//protein targeting to mitochondrion	gi|210075717|ref|XP_502705.2|/2.09637e-41/YALI0D11572p [Yarrowia lipolytica]
CAG80988	405	265	2684	140.07	1437.75	3.35959	Up	0	0	cds:novel chromosome:GCA_000002525.1:D:1702673:1703385:1 gene:YALI0_D13728g transcript:CAG80988 description:"YALI0D13728p"	K02974|1|2e-44|176|yli:YALI0D13728g|small subunit ribosomal protein S24e	GO:0030529//ribonucleoprotein complex	-	GO:0007275//multicellular organismal development	gi|50550655|ref|XP_502800.1|/1.71933e-43/40S ribosomal protein S24 [Yarrowia lipolytica]											CAG78406	987	356	852	71.88	174.48	1.2794	Up	3.40116e-49	4.172e-48	cds:novel chromosome:GCA_000002525.1:F:2515668:2516654:-1 gene:YALI0_F18854g transcript:CAG78406 description:"YALI0F18854p"	K15113|1|1e-25|116|mgl:MGL_2647|solute carrier family 25 (mitochondrial iron transporter), member 28/37;K15111|3|1e-25|116|cci:CC1G_08023|solute carrier family 25 (mitochondrial S-adenosylmethionine transporter), member 26	GO:0031224//intrinsic component of membrane	-	GO:0051234//establishment of localization;GO:0044763	gi|50556378|ref|XP_505597.1|/3.5427e-173/YALI0F18854p [Yarrowia lipolytica]
CAG80087	564	360	3644	131.31	1347	3.3587	Up	0	0	cds:novel chromosome:GCA_000002525.1:E:3289464:3290027:-1 gene:YALI0_E27830g transcript:CAG80087 description:"YALI0E27830p"	K02934|1|6e-101|365|yli:YALI0E27830g|large subunit ribosomal protein L6e	GO:0030529//ribonucleoprotein complex	GO:0005198//structural molecule activity	GO:0010467//gene expression	gi|50554151|ref|XP_504484.1|/5.27103e-100/60S ribosomal protein L6 [Yarrowia lipolytica]											CAG83435	444	3309	7888	1588.52	3837.34	1.27242	Up	0	0	cds:novel chromosome:GCA_000002525.1:B:2813894:2814337:-1 gene:YALI0_B21450g transcript:CAG83435 description:"YALI0B21450p"	-	-	-	-	gi|50547425|ref|XP_501182.1|/1.71899e-27/YALI0B21450p [Yarrowia lipolytica]
CAG84242	1467	49	496	6.47	66.37	3.35869	Up	1.03386e-95	7.74052e-95	cds:novel chromosome:GCA_000002525.1:A:2235514:2236980:-1 gene:YALI0_A20812g transcript:CAG84242 description:"YALI0A20812p"	-	-	-	-	gi|50545533|ref|XP_500304.1|/0/YALI0A20812p [Yarrowia lipolytica]											CAG79587	1470	422	1004	56.21	135.69	1.27142	Up	4.42998e-57	6.26906e-56	cds:novel chromosome:GCA_000002525.1:E:1882281:1883750:-1 gene:YALI0_E15730g transcript:CAG79587 description:"YALI0E15730p"	K00511|1|0.0|929|yli:YALI0E15730g|squalene monooxygenase [EC:1.14.13.132]	GO:0031224//intrinsic component of membrane	GO:0016709//oxidoreductase activity, acting on paired donors, with incorporation or reduction of molecular oxygen, NAD(P)H as one donor, and incorporation of one atom of oxygen;GO:0000166//nucleotide binding	GO:0044710	gi|50553168|ref|XP_503994.1|/0/YALI0E15730p [Yarrowia lipolytica]
CAG79792	1155	25	250	4.23	42.92	3.34292	Up	8.50114e-49	3.89984e-48	cds:novel chromosome:GCA_000002525.1:E:2445348:2446556:-1 gene:YALI0_E20669g transcript:CAG79792 description:"YALI0E20669p"	K09142|1|5e-45|181|pgu:PGUG_02385|hypothetical protein	-	-	-	gi|210076192|ref|XP_504197.2|/0/YALI0E20669p [Yarrowia lipolytica]											CAG83128	2610	516	1226	38.12	91.91	1.26967	Up	3.80132e-69	6.11483e-68	cds:novel chromosome:GCA_000002525.1:B:1904414:1907023:-1 gene:YALI0_B14289g transcript:CAG83128 description:"YALI0B14289p"	K05349|1|0.0|728|dha:DEHA2E02772g|beta-glucosidase [EC:3.2.1.21]	-	GO:0016798//hydrolase activity, acting on glycosyl bonds	GO:0044238	gi|50546815|ref|XP_500877.1|/0/YALI0B14289p [Yarrowia lipolytica]
CAG83382	1182	25	249	4.13	41.72	3.33653	Up	1.55759e-48	7.11959e-48	cds:novel chromosome:GCA_000002525.1:B:2676499:2677680:1 gene:YALI0_B20284g transcript:CAG83382 description:"YALI0B20284p"	-	-	-	-	gi|50547319|ref|XP_501129.1|/0/YALI0B20284p [Yarrowia lipolytica]											CAG79336	321	128	304	89.23	214.64	1.26632	Up	2.33852e-18	1.25181e-17	cds:novel chromosome:GCA_000002525.1:E:1181475:1181795:1 gene:YALI0_E09691g transcript:CAG79336 description:"YALI0E09691p"	K02959|1|2e-10|63.2|uma:UM01064.1|small subunit ribosomal protein S16	GO:0000314//organellar small ribosomal subunit	GO:0005198//structural molecule activity	GO:0010467//gene expression	gi|50552670|ref|XP_503745.1|/3.04672e-56/mitochondrial 37S ribosomal protein MRPS16 [Yarrowia lipolytica]
CAG83885	579	340	3378	120.49	1213.18	3.33181	Up	0	0	cds:novel chromosome:GCA_000002525.1:A:1121395:1121973:-1 gene:YALI0_A10725g transcript:CAG83885 description:"YALI0A10725p"	K02993|1|1e-102|370|yli:YALI0A10725g|small subunit ribosomal protein S7e	GO:0015935//small ribosomal subunit;GO:0030684//preribosome	GO:0005198//structural molecule activity	GO:0042254//ribosome biogenesis;GO:0010467//gene expression	gi|50543580|ref|XP_499956.1|/1.01399e-101/40S ribosomal protein S7 [Yarrowia lipolytica]											CAG77870	1845	306	725	32.24	77.51	1.26553	Up	2.09466e-41	2.24822e-40	cds:novel chromosome:GCA_000002525.1:F:907737:909581:-1 gene:YALI0_F06094g transcript:CAG77870 description:"YALI0F06094p"	-	-	-	-	gi|50555309|ref|XP_505063.1|/0/YALI0F06094p [Yarrowia lipolytica]
CAG79496	1458	203	2015	26.98	271.36	3.33025	Up	0	0	cds:novel chromosome:GCA_000002525.1:E:1630108:1631565:1 gene:YALI0_E13486g transcript:CAG79496 description:"YALI0E13486p"	K11131|1|0.0|799|yli:YALI0E13486g|H/ACA ribonucleoprotein complex subunit 4 [EC:5.4.99.-]	GO:0044452;GO:0030684//preribosome	GO:0003676//nucleic acid binding;GO:0016866//intramolecular transferase activity	GO:0000154//rRNA modification;GO:0001522//pseudouridine synthesis;GO:0031126//snoRNA 3'-end processing	gi|50552986|ref|XP_503903.1|/0/YALI0E13486p [Yarrowia lipolytica]											CAG78891	5610	648	1535	22.04	52.98	1.26532	Up	1.15761e-85	2.16338e-84	cds:novel chromosome:GCA_000002525.1:F:3870732:3876341:-1 gene:YALI0_F31053g transcript:CAG78891 description:"YALI0F31053p"	K15192|1|0.0|3301|yli:YALI0F31053g|TATA-binding protein-associated factor [EC:3.6.4.-]	-	GO:0017111//nucleoside-triphosphatase activity;GO:0032550;GO:0003676//nucleic acid binding	-	gi|50557340|ref|XP_506078.1|/0/YALI0F31053p [Yarrowia lipolytica]
CAG80483	738	45	445	12.25	122.81	3.32557	Up	2.86096e-85	1.95946e-84	cds:novel chromosome:GCA_000002525.1:D:200491:201228:-1 gene:YALI0_D01716g transcript:CAG80483 description:"YALI0D01716p"	-	-	-	-	gi|50549653|ref|XP_502297.1|/5.11361e-106/YALI0D01716p [Yarrowia lipolytica]											CAG80270	1710	744	1759	84.77	203.36	1.26241	Up	1.4678e-97	3.01826e-96	cds:novel chromosome:GCA_000002525.1:E:3802311:3804020:-1 gene:YALI0_E32035g transcript:CAG80270 description:"YALI0E32035p"	K01066|1|5e-123|441|afm:AFUA_5G08960|esterase / lipase [EC:3.1.1.-]	-	-	GO:0044238	gi|50554515|ref|XP_504666.1|/0/YALI0E32035p [Yarrowia lipolytica]
CAG78487	468	66	651	29.62	296.06	3.32125	Up	7.59754e-124	6.85182e-123	cds:novel chromosome:GCA_000002525.1:F:2772697:2773164:1 gene:YALI0_F20768g transcript:CAG78487 description:"YALI0F20768p"	K11129|1|1e-61|234|yli:YALI0F20768g|H/ACA ribonucleoprotein complex subunit 2	GO:0032991//macromolecular complex;GO:0031981//nuclear lumen	GO:0003676//nucleic acid binding	GO:0022613//ribonucleoprotein complex biogenesis	gi|50556540|ref|XP_505678.1|/8.12237e-61/YALI0F20768p [Yarrowia lipolytica]											CAG83442	954	236	557	49.39	118.23	1.25931	Up	5.47786e-32	4.63466e-31	cds:novel chromosome:GCA_000002525.1:B:2842009:2842962:-1 gene:YALI0_B21604g transcript:CAG83442 description:"YALI0B21604p"	K15113|1|7e-146|515|yli:YALI0B21604g|solute carrier family 25 (mitochondrial iron transporter), member 28/37	GO:0031224//intrinsic component of membrane	-	GO:0006810//transport;GO:0044763	gi|50547439|ref|XP_501189.1|/6.58126e-145/YALI0B21604p [Yarrowia lipolytica]
CAG77857	327	152	1498	102.99	1028.63	3.32015	Up	1.49392e-282	2.67935e-281	cds:novel chromosome:GCA_000002525.1:F:864118:864711:1 gene:YALI0_F05808g transcript:CAG77857 description:"YALI0F05808p"	K02943|1|1e-22|103|yli:YALI0F05808g|large subunit ribosomal protein LP2	-	-	-	gi|50555283|ref|XP_505050.1|/1.42071e-21/60S acidic ribosomal protein P2 [Yarrowia lipolytica]											CAR64280	249	809	1911	765.63	1831.42	1.25824	Up	1.15509e-105	2.5573e-104	cds:novel chromosome:GCA_000002525.1:B:376076:376324:1 gene:YALI0_B02409g transcript:CAR64280 description:"YALI0B02409p"	-	-	-	-	gi|210075188|ref|XP_002142998.1|/2.47637e-42/YALI0B02409p [Yarrowia lipolytica]
CAG81726	6525	145	1428	4.19	41.77	3.31744	Up	2.31824e-269	3.95659e-268	cds:novel chromosome:GCA_000002525.1:C:543471:549995:-1 gene:YALI0_C04136g transcript:CAG81726 description:"YALI0C04136p"	K01183|1|2e-12|75.9|ure:UREG_00414|chitinase [EC:3.2.1.14]	-	-	-	gi|50547915|ref|XP_501427.1|/4.76582e-158/YALI0C04136p [Yarrowia lipolytica]											CAG82408	1125	1659	3908	291.94	697.63	1.25679	Up	5.67612e-213	2.95623e-211	cds:novel chromosome:GCA_000002525.1:C:2859735:2860859:1 gene:YALI0_C21362g transcript:CAG82408 description:"YALI0C21362p"	K05916|1|0.0|744|yli:YALI0C21362g|nitric oxide dioxygenase [EC:1.14.12.17]	-	GO:0046906//tetrapyrrole binding;GO:0046914//transition metal ion binding;GO:0022892;GO:0016708//oxidoreductase activity, acting on paired donors, with incorporation or reduction of molecular oxygen, NAD(P)H as one donor, and incorporation of two atoms of oxygen into one donor	GO:0033554//cellular response to stress;GO:0030447//filamentous growth;GO:0042221//response to chemical;GO:0044710;GO:0044270;GO:0052551;GO:0015669	gi|50549235|ref|XP_502088.1|/0/YALI0C21362p [Yarrowia lipolytica]
CAG81904	3930	33	323	1.59	15.77	3.31008	Up	4.4019e-62	2.41971e-61	cds:novel chromosome:GCA_000002525.1:C:1156187:1160196:1 gene:YALI0_C08473g transcript:CAG81904 description:"YALI0C08473p"	K01183|1|8e-12|72.8|pan:PODANSg4492|chitinase [EC:3.2.1.14];K01178|5|3e-10|67.8|sce:YIR019C|glucoamylase [EC:3.2.1.3]	-	-	-	gi|50548263|ref|XP_501601.1|/0/YALI0C08473p [Yarrowia lipolytica]											CAG78472	834	79	186	19.06	45.52	1.25595	Up	1.22298e-11	4.79681e-11	cds:novel chromosome:GCA_000002525.1:F:2718477:2719310:-1 gene:YALI0_F20438g transcript:CAG78472 description:"YALI0F20438p"	K14775|1|6e-154|542|yli:YALI0F20438g|ribosome biogenesis protein UTP30	GO:0044391	GO:0003676//nucleic acid binding;GO:0005198//structural molecule activity	GO:0010467//gene expression	gi|50556510|ref|XP_505663.1|/5.28585e-153/YALI0F20438p [Yarrowia lipolytica]
CAG83023	1452	90	877	12.01	118.61	3.30392	Up	1.95386e-165	2.22712e-164	cds:novel chromosome:GCA_000002525.1:B:1579905:1581356:-1 gene:YALI0_B11770g transcript:CAG83023 description:"YALI0B11770p"	-	-	-	-	gi|50546607|ref|XP_500773.1|/1.61676e-48/YALI0B11770p [Yarrowia lipolytica]											CAG82364	4410	1149	2697	49.83	118.71	1.25235	Up	1.13767e-146	3.74546e-145	cds:novel chromosome:GCA_000002525.1:C:2740103:2744739:1 gene:YALI0_C20265g transcript:CAG82364 description:"YALI0C20265p"	K08711|1|0.0|1464|cne:CNB05770|ATP-binding cassette, subfamily G (WHITE), member 2, PDR	GO:0031224//intrinsic component of membrane	GO:0017111//nucleoside-triphosphatase activity;GO:0032550;GO:0015405	GO:0009154//purine ribonucleotide catabolic process;GO:0051234//establishment of localization	gi|50549147|ref|XP_502044.1|/0/YALI0C20265p [Yarrowia lipolytica]
CAG83068	426	260	2524	129.74	1276.38	3.29836	Up	0	0	cds:novel chromosome:GCA_000002525.1:B:1723397:1724334:1 gene:YALI0_B12848g transcript:CAG83068 description:"YALI0B12848p"	K02960|1|3e-63|238|yli:YALI0B12848g|small subunit ribosomal protein S16e	GO:0030529//ribonucleoprotein complex	GO:0005198//structural molecule activity	GO:0010467//gene expression	gi|210075292|ref|XP_500817.2|/2.85816e-62/40S ribosomal protein S16 [Yarrowia lipolytica]											CAG81411	2850	708	1659	47.82	113.71	1.24967	Up	1.10522e-90	2.16746e-89	cds:novel chromosome:GCA_000002525.1:D:3121686:3124535:-1 gene:YALI0_D23925g transcript:CAG81411 description:"YALI0D23925p"	-	-	-	-	gi|50551475|ref|XP_503211.1|/0/YALI0D23925p [Yarrowia lipolytica]
CAG78377	1332	14	135	2.04	19.97	3.29119	Up	1.20173e-26	4.0714e-26	cds:novel chromosome:GCA_000002525.1:F:2421328:2422659:-1 gene:YALI0_F18216g transcript:CAG78377 description:"YALI0F18216p"	K01855|1|0.0|903|yli:YALI0F18216g|tRNA pseudouridine38/39 synthase [EC:5.4.99.45]	-	GO:0016866//intramolecular transferase activity;GO:0003676//nucleic acid binding	GO:0006399//tRNA metabolic process;GO:0009451//RNA modification	gi|50556320|ref|XP_505568.1|/0/YALI0F18216p [Yarrowia lipolytica]											CAG82910	537	191	448	74.2	176.41	1.24944	Up	8.98332e-26	6.23144e-25	cds:novel chromosome:GCA_000002525.1:B:1243130:1243666:1 gene:YALI0_B09075g transcript:CAG82910 description:"YALI0B09075p"	-	-	-	-	gi|50546397|ref|XP_500668.1|/7.99459e-84/YALI0B09075p [Yarrowia lipolytica]
CAG79964	1029	34	328	6.5	63.57	3.28983	Up	1.15712e-62	6.39943e-62	cds:novel chromosome:GCA_000002525.1:E:2955931:2956959:-1 gene:YALI0_E24717g transcript:CAG79964 description:"YALI0E24717p"	-	GO:0015629//actin cytoskeleton;GO:0044430//cytoskeletal part	GO:0005515//protein binding	GO:0009987//cellular process	gi|50553913|ref|XP_504365.1|/0/YALI0E24717p [Yarrowia lipolytica]											CAG78464	1011	61	143	12.01	28.55	1.24925	Up	3.30706e-09	1.11357e-08	cds:novel chromosome:GCA_000002525.1:F:2698498:2699508:1 gene:YALI0_F20262g transcript:CAG78464 description:"YALI0F20262p"	K15108|1|6e-175|612|yli:YALI0F20262g|solute carrier family 25 (mitochondrial thiamine pyrophosphate transporter), member 19	GO:0031224//intrinsic component of membrane;GO:0043231//intracellular membrane-bounded organelle;GO:0019866//organelle inner membrane	-	GO:0044763;GO:0051234//establishment of localization	gi|50556494|ref|XP_505655.1|/5.68315e-174/YALI0F20262p [Yarrowia lipolytica]
CAG80043	1932	102	978	10.14	98.5	3.28007	Up	4.33076e-183	5.40196e-182	cds:novel chromosome:GCA_000002525.1:E:3184377:3186308:-1 gene:YALI0_E26873g transcript:CAG80043 description:"YALI0E26873p"	-	-	-	-	gi|50554067|ref|XP_504442.1|/0/YALI0E26873p [Yarrowia lipolytica]											CAG79176	1158	397	930	67.78	161.07	1.24876	Up	1.33216e-51	1.70313e-50	cds:novel chromosome:GCA_000002525.1:E:632880:634037:1 gene:YALI0_E05665g transcript:CAG79176 description:"YALI0E05665p"	K03441|1|0.0|813|yli:YALI0E05665g|aquaglyceroporin related protein, other eukaryote	GO:0031224//intrinsic component of membrane	-	GO:0051234//establishment of localization	gi|50552370|ref|XP_503595.1|/0/YALI0E05665p [Yarrowia lipolytica]
CAG83374	1872	138	1317	14.17	137.01	3.27337	Up	1.88902e-245	2.94678e-244	cds:novel chromosome:GCA_000002525.1:B:2640126:2641997:-1 gene:YALI0_B20064g transcript:CAG83374 description:"YALI0B20064p"	K03293|1|4e-73|275|mgr:MGG_08129|amino acid transporter, AAT family	GO:0031224//intrinsic component of membrane	GO:0046943//carboxylic acid transmembrane transporter activity	GO:0044763;GO:0006865//amino acid transport	gi|50547303|ref|XP_501121.1|/0/YALI0B20064p [Yarrowia lipolytica]											CAG78388	1203	2215	5188	363.41	863.48	1.24856	Up	3.56156e-279	2.86458e-277	cds:novel chromosome:GCA_000002525.1:F:2462113:2463315:1 gene:YALI0_F18458g transcript:CAG78388 description:"YALI0F18458p"	-	-	GO:0003676//nucleic acid binding	-	gi|50556342|ref|XP_505579.1|/0/YALI0F18458p [Yarrowia lipolytica]
CAG81997	1563	29	277	3.59	34.71	3.2733	Up	5.92856e-53	2.92239e-52	cds:novel chromosome:GCA_000002525.1:C:1482309:1483871:-1 gene:YALI0_C10670g transcript:CAG81997 description:"YALI0C10670p"	K08856|1|1e-46|187|ani:AN1476.2|serine/threonine kinase 16 [EC:2.7.11.1];K01426|2|2e-37|156|mgr:MGG_14363|amidase [EC:3.5.1.4];K08157|3|8e-26|117|dha:DEHA2E05786g|MFS transporter, DHA1 family, multidrug resistance protein	GO:0031224//intrinsic component of membrane	-	GO:0044763	gi|50548437|ref|XP_501688.1|/0/YALI0C10670p [Yarrowia lipolytica]											CAG77836	1425	728	1704	100.15	237.83	1.24777	Up	6.52986e-93	1.30065e-91	cds:novel chromosome:GCA_000002525.1:F:798995:801207:1 gene:YALI0_F05346g transcript:CAG77836 description:"YALI0F05346p"	K14858|1|3e-07|56.2|nfi:NFIA_071440|pre-rRNA-processing protein SRD1	-	GO:0060089;GO:0046914//transition metal ion binding;GO:0003677//DNA binding;GO:0001071//nucleic acid binding transcription factor activity	GO:0006351//transcription, DNA-templated;GO:0007154//cell communication	gi|50555241|ref|XP_505029.1|/0/YALI0F05346p [Yarrowia lipolytica]
CAG81863	1449	6	57	0.8	7.73	3.2724	Up	6.29772e-12	1.45028e-11	cds:novel chromosome:GCA_000002525.1:C:991279:992727:-1 gene:YALI0_C07546g transcript:CAG81863 description:"YALI0C07546p"	K04091|1|8e-83|306|pic:PICST_36305|alkanesulfonate monooxygenase [EC:1.14.14.5]	-	GO:0016491//oxidoreductase activity	GO:0044710	gi|50548181|ref|XP_501560.1|/0/YALI0C07546p [Yarrowia lipolytica]											CAG81738	753	1240	2902	333.72	792	1.24686	Up	7.7505e-157	2.7823e-155	cds:novel chromosome:GCA_000002525.1:C:585572:586324:-1 gene:YALI0_C04389g transcript:CAG81738 description:"YALI0C04389p"	-	-	-	-	gi|50547939|ref|XP_501439.1|/2.68521e-126/YALI0C04389p [Yarrowia lipolytica]
CAG82289	1824	413	3936	43.55	420.57	3.2716	Up	0	0	cds:novel chromosome:GCA_000002525.1:C:2508684:2510776:1 gene:YALI0_C18263g transcript:CAG82289 description:"YALI0C18263p"	-	-	-	-	gi|50548997|ref|XP_501969.1|/0/YALI0C18263p [Yarrowia lipolytica]											CAG80644	393	1563	3658	861.67	2043.16	1.24559	Up	3.54186e-197	1.6427e-195	cds:novel chromosome:GCA_000002525.1:D:734629:735021:1 gene:YALI0_D05731g transcript:CAG80644 description:"YALI0D05731p"	K02957|1|8e-70|260|yli:YALI0D05731g|small subunit ribosomal protein S15Ae	GO:0030529//ribonucleoprotein complex	GO:0005198//structural molecule activity	GO:0010467//gene expression	gi|50549967|ref|XP_502456.1|/9.15905e-69/40S ribosomal protein S22 [Yarrowia lipolytica]
CAG80378	1479	86	816	11.26	108.27	3.26535	Up	2.07348e-152	2.20881e-151	cds:novel chromosome:GCA_000002525.1:E:4085227:4086705:1 gene:YALI0_E34397g transcript:CAG80378 description:"YALI0E34397p"	K12879|1|6e-20|98.2|cci:CC1G_14673|THO complex subunit 2;K05302|2|6e-09|61.6|pte:PTT_16721|SET domain-containing protein 6	-	-	-	gi|50554725|ref|XP_504771.1|/0/YALI0E34397p [Yarrowia lipolytica]											CAG78164	372	197	460	115.67	273.61	1.24211	Up	3.21328e-26	2.26104e-25	cds:novel chromosome:GCA_000002525.1:F:1755750:1756121:-1 gene:YALI0_F13101g transcript:CAG78164 description:"YALI0F13101p"	K14822|1|1e-28|123|yli:YALI0F13101g|rRNA-processing protein CGR1	GO:0031981//nuclear lumen	-	GO:0042254//ribosome biogenesis	gi|50555898|ref|XP_505357.1|/1.72213e-27/YALI0F13101p [Yarrowia lipolytica]
CAG81584	1890	1163	10951	118.23	1128.12	3.25425	Up	0	0	cds:novel chromosome:GCA_000002525.1:C:73275:75164:1 gene:YALI0_C00539g transcript:CAG81584 description:"YALI0C00539p"	K13126|1|0.0|957|yli:YALI0C00539g|polyadenylate-binding protein	GO:0043231//intracellular membrane-bounded organelle	GO:0003676//nucleic acid binding;GO:0036094//small molecule binding	GO:0006412//translation;GO:0006396//RNA processing;GO:0050658//RNA transport	gi|50547639|ref|XP_501289.1|/0/YALI0C00539p [Yarrowia lipolytica]											CAG78824	918	259	604	56.45	133.52	1.24201	Up	7.62172e-34	6.84985e-33	cds:novel chromosome:GCA_000002525.1:F:3688042:3688959:-1 gene:YALI0_F29249g transcript:CAG78824 description:"YALI0F29249p"	-	-	-	-	gi|50557208|ref|XP_506012.1|/4.95111e-126/YALI0F29249p [Yarrowia lipolytica]
CAG82184	1500	444	4172	57.29	545.54	3.25133	Up	0	0	cds:novel chromosome:GCA_000002525.1:C:2162814:2164313:-1 gene:YALI0_C15488g transcript:CAG82184 description:"YALI0C15488p"	K08178|1|0.0|989|yli:YALI0C15488g|MFS transporter, SHS family, lactate transporter	GO:0031224//intrinsic component of membrane	GO:0005215//transporter activity	GO:0044765;GO:0044763	gi|50548803|ref|XP_501871.1|/0/YALI0C15488p [Yarrowia lipolytica]											CAG78140	1422	321	745	44.26	104.21	1.23542	Up	5.23128e-41	5.57711e-40	cds:novel chromosome:GCA_000002525.1:F:1674322:1675743:1 gene:YALI0_F12551g transcript:CAG78140 description:"YALI0F12551p"	K03686|1|0.0|809|yli:YALI0F12551g|molecular chaperone DnaJ	-	GO:0043169//cation binding;GO:0005515//protein binding;GO:0032550	GO:0006950//response to stress;GO:0044267//cellular protein metabolic process	gi|50555850|ref|XP_505333.1|/0/YALI0F12551p [Yarrowia lipolytica]
CAG81907	1521	5	47	0.64	6.06	3.24317	Up	5.25274e-10	1.11837e-09	cds:novel chromosome:GCA_000002525.1:C:1165914:1167434:-1 gene:YALI0_C08569g transcript:CAG81907 description:"YALI0C08569p"	K13336|1|3e-69|261|afv:AFLA_048740|peroxin-3;K15361|2|3e-50|199|cim:CIMG_09192|WD repeat-containing protein 48;K11369|3|2e-49|196|ani:AN3929.2|retrograde regulation protein 2;K08192|4|1e-39|163|spo:SPBC1773.15|MFS transporter, ACS family, allantoate permease	GO:0031224//intrinsic component of membrane	-	GO:0044763	gi|50548269|ref|XP_501604.1|/0/YALI0C08569p [Yarrowia lipolytica]											CAG82363	1017	91	211	17.8	41.87	1.23404	Up	1.07241e-12	4.46532e-12	cds:novel chromosome:GCA_000002525.1:C:2734373:2735389:-1 gene:YALI0_C20251g transcript:CAG82363 description:"YALI0C20251p"	K00540|1|6e-20|97.4|afm:AFUA_3G14770|[EC:1.-.-.-];K01784|2|6e-07|54.3|ani:AN4727.2|UDP-glucose 4-epimerase [EC:5.1.3.2];K07748|4|8e-07|53.9|cal:CaO19.10427|sterol-4alpha-carboxylate 3-dehydrogenase (decarboxylating) [EC:1.1.1.170]	-	GO:0036094//small molecule binding;GO:0003824//catalytic activity;GO:0048037//cofactor binding	GO:0008152//metabolic process	gi|50549145|ref|XP_502043.1|/0/YALI0C20251p [Yarrowia lipolytica]
CAG79020	3375	1019	9489	57.3	540.65	3.23809	Up	0	0	cds:novel chromosome:GCA_000002525.1:E:212727:216101:1 gene:YALI0_E02024g transcript:CAG79020 description:"YALI0E02024p"	-	-	-	-	gi|50551933|ref|XP_503441.1|/7.36244e-136/YALI0E02024p [Yarrowia lipolytica]											CAG77656	855	831	1927	195.3	459.31	1.23378	Up	4.38898e-103	9.48557e-102	cds:novel chromosome:GCA_000002525.1:F:198167:199021:1 gene:YALI0_F01210g transcript:CAG77656 description:"YALI0F01210p"	K09885|1|2e-156|550|yli:YALI0F01210g|aquaporin rerated protein, other eukaryote	GO:0031224//intrinsic component of membrane	GO:0005372//water transmembrane transporter activity	GO:0051234//establishment of localization;GO:0050826//response to freezing;GO:0006970//response to osmotic stress;GO:0009987//cellular process	gi|50554891|ref|XP_504854.1|/1.55461e-155/YALI0F01210p [Yarrowia lipolytica]
CAG80138	567	387	3603	140.34	1324.1	3.23801	Up	0	0	cds:novel chromosome:GCA_000002525.1:E:3439754:3440320:-1 gene:YALI0_E29073g transcript:CAG80138 description:"YALI0E29073p"	K02940|1|1e-103|374|yli:YALI0E29073g|large subunit ribosomal protein L9e	GO:0030529//ribonucleoprotein complex	GO:0003723//RNA binding;GO:0005198//structural molecule activity	GO:0010467//gene expression	gi|50554253|ref|XP_504535.1|/8.81611e-103/60S ribosomal protein L9 [Yarrowia lipolytica]											CAG80157	231	44	102	45.7	107.29	1.23125	Up	7.82184e-07	2.20497e-06	cds:novel chromosome:GCA_000002525.1:E:3492832:3493062:1 gene:YALI0_E29469g transcript:CAG80157 description:"YALI0E29469p"	-	-	-	-	gi|50554289|ref|XP_504553.1|/4.59289e-36/YALI0E29469p [Yarrowia lipolytica]
CAG78650	786	740	6804	188.35	1754.98	3.21997	Up	0	0	cds:novel chromosome:GCA_000002525.1:F:3204310:3205337:-1 gene:YALI0_F24695g transcript:CAG78650 description:"YALI0F24695p"	K02936|1|3e-121|433|yli:YALI0F24695g|large subunit ribosomal protein L7Ae	GO:0030529//ribonucleoprotein complex	-	GO:0022613//ribonucleoprotein complex biogenesis	gi|210076073|ref|XP_505839.2|/2.39395e-120/60S ribosomal protein L8 [Yarrowia lipolytica]											CAG79799	1389	115	266	16.25	38.12	1.23011	Up	1.45634e-15	7.005e-15	cds:novel chromosome:GCA_000002525.1:E:2468767:2470155:1 gene:YALI0_E20823g transcript:CAG79799 description:"YALI0E20823p"	K01386|1|9e-53|207|sce:YLR121C|[EC:3.4.23.-];K06009|2|3e-52|205|vpo:Kpol_543p61|yapsin 1 [EC:3.4.23.41]	-	GO:0004175//endopeptidase activity	GO:0019538//protein metabolic process	gi|50553586|ref|XP_504204.1|/0/YALI0E20823p [Yarrowia lipolytica]
CAG83933	1443	52	475	6.98	64.66	3.21157	Up	4.7671e-88	3.34434e-87	cds:novel chromosome:GCA_000002525.1:A:1273269:1274711:-1 gene:YALI0_A12133g transcript:CAG83933 description:"YALI0A12133p"	K14777|1|0.0|841|yli:YALI0A12133g|ATP-dependent RNA helicase DDX47/RRP3 [EC:3.6.4.13]	GO:0043231//intracellular membrane-bounded organelle	GO:0003676//nucleic acid binding;GO:0042623//ATPase activity, coupled;GO:0032550	GO:0042254//ribosome biogenesis	gi|50543676|ref|XP_500004.1|/0/YALI0A12133p [Yarrowia lipolytica]											CAG78075	1281	532	1230	81.75	191.75	1.22994	Up	4.08826e-66	6.41403e-65	cds:novel chromosome:GCA_000002525.1:F:1463499:1464779:-1 gene:YALI0_F11011g transcript:CAG78075 description:"YALI0F11011p"	K09235|1|5e-14|78.2|sce:YGR044C|zinc finger protein RME1	GO:0044464	GO:0097159//organic cyclic compound binding;GO:0046914//transition metal ion binding	-	gi|50555720|ref|XP_505268.1|/0/YALI0F11011p [Yarrowia lipolytica]
CAG78907	324	131	1192	89.73	827.46	3.20503	Up	5.67974e-218	8.12177e-217	cds:novel chromosome:GCA_000002525.1:F:3905520:3906004:-1 gene:YALI0_F31405g transcript:CAG78907 description:"YALI0F31405p"	K02917|1|3e-56|215|yli:YALI0F31405g|large subunit ribosomal protein L35Ae	GO:0030529//ribonucleoprotein complex	GO:0005198//structural molecule activity	GO:0010467//gene expression	gi|210076107|ref|XP_506094.2|/3.35942e-55/60S ribosomal protein L33 [Yarrowia lipolytica]											CAG83930	621	319	736	105.7	247.25	1.226	Up	4.10628e-40	4.2984e-39	cds:novel chromosome:GCA_000002525.1:A:1264497:1265117:1 gene:YALI0_A12067g transcript:CAG83930 description:"YALI0A12067p"	K14852|1|1e-107|387|yli:YALI0A12067g|regulator of ribosome biosynthesis	GO:0043231//intracellular membrane-bounded organelle	-	GO:0022613//ribonucleoprotein complex biogenesis;GO:0042493//response to drug	gi|50543670|ref|XP_500001.1|/9.43392e-107/YALI0A12067p [Yarrowia lipolytica]
CAG81067	1983	204	1856	19.74	181.99	3.20467	Up	0	0	cds:novel chromosome:GCA_000002525.1:D:1951027:1953009:1 gene:YALI0_D15862g transcript:CAG81067 description:"YALI0D15862p"	-	-	-	-	gi|50550813|ref|XP_502879.1|/0/YALI0D15862p [Yarrowia lipolytica]											CAG79089	1638	1114	2567	132.69	310.23	1.22528	Up	4.03972e-135	1.19388e-133	cds:novel chromosome:GCA_000002525.1:E:416379:418016:1 gene:YALI0_E03718g transcript:CAG79089 description:"YALI0E03718p"	-	-	-	-	gi|50552071|ref|XP_503510.1|/0/YALI0E03718p [Yarrowia lipolytica]
CAG79953	351	204	1849	127.2	1168.41	3.19938	Up	0	0	cds:novel chromosome:GCA_000002525.1:E:2916870:2917414:1 gene:YALI0_E24475g transcript:CAG79953 description:"YALI0E24475p"	K02910|1|1e-55|213|yli:YALI0E24475g|large subunit ribosomal protein L31e	GO:0030529//ribonucleoprotein complex	GO:0005198//structural molecule activity	GO:0010467//gene expression	gi|50553886|ref|XP_504354.1|/1.29046e-54/60S ribosomal protein L31 [Yarrowia lipolytica]											CAG81047	1155	201	462	34.41	80.23	1.22131	Up	1.27526e-25	8.7695e-25	cds:novel chromosome:GCA_000002525.1:D:1884100:1885254:1 gene:YALI0_D15400g transcript:CAG81047 description:"YALI0D15400p"	K01012|1|0.0|711|yli:YALI0D15400g|biotin synthetase [EC:2.8.1.6]	-	GO:0043169//cation binding;GO:0051536//iron-sulfur cluster binding;GO:0016783//sulfurtransferase activity	GO:0006768//biotin metabolic process	gi|50550773|ref|XP_502859.1|/0/YALI0D15400p [Yarrowia lipolytica]
CAG80243	984	4	36	0.8	7.31	3.1918	Up	8.15716e-08	1.57896e-07	cds:novel chromosome:GCA_000002525.1:E:3716668:3717651:-1 gene:YALI0_E31515g transcript:CAG80243 description:"YALI0E31515p"	K01046|1|0.0|693|yli:YALI0E31515g|triacylglycerol lipase [EC:3.1.1.3]	GO:0005789//endoplasmic reticulum membrane	GO:0016787//hydrolase activity	GO:0006664//glycolipid metabolic process;GO:0015031//protein transport	gi|50554461|ref|XP_504639.1|/0/YALI0E31515p [Yarrowia lipolytica]											CAG78977	1998	2919	6700	283.41	660.07	1.21973	Up	0	0	cds:novel chromosome:GCA_000002525.1:E:117557:119554:1 gene:YALI0_E01034g transcript:CAG78977 description:"YALI0E01034p"	K10971|1|2e-40|167|spo:SPCC736.04c|alpha 1,2-galactosyltransferase [EC:2.4.1.-];K00754|2|1e-39|164|spo:SPBC1289.13c|[EC:2.4.1.-];K05532|3|4e-28|125|tml:GSTUM_00002332001|mannan polymerase II complex MNN11 subunit [EC:2.4.1.-]	GO:0031224//intrinsic component of membrane	GO:0016757//transferase activity, transferring glycosyl groups	-	gi|50551847|ref|XP_503398.1|/0/YALI0E01034p [Yarrowia lipolytica]
CAG81811	363	2	18	1.2	10.94	3.18851	Up	0.000196499	0.000313145	cds:novel chromosome:GCA_000002525.1:C:815661:816023:1 gene:YALI0_C06259g transcript:CAG81811 description:"YALI0C06259p"	-	-	-	-	gi|210075413|ref|XP_501510.2|/4.53875e-52/YALI0C06259p [Yarrowia lipolytica]											CAG80772	879	318	729	72.57	168.73	1.21727	Up	2.69118e-39	2.74916e-38	cds:novel chromosome:GCA_000002525.1:D:1114032:1114910:-1 gene:YALI0_D08668g transcript:CAG80772 description:"YALI0D08668p"	K14849|1|9e-115|412|yli:YALI0D08668g|ribosomal RNA-processing protein 1	GO:0030684//preribosome	-	GO:0042254//ribosome biogenesis	gi|50550223|ref|XP_502584.1|/8.98173e-114/YALI0D08668p [Yarrowia lipolytica]
CAG83564	1641	18	162	2.12	19.3	3.18646	Up	7.61712e-31	2.773e-30	cds:novel chromosome:GCA_000002525.1:A:156015:157655:-1 gene:YALI0_A01133g transcript:CAG83564 description:"YALI0A01133p"	K00589|1|0.0|1011|yli:YALI0A01133g|uroporphyrin-III C-methyltransferase [EC:2.1.1.107]	-	GO:0016628//oxidoreductase activity, acting on the CH-CH group of donors, NAD or NADP as acceptor;GO:0036094//small molecule binding;GO:0008169//C-methyltransferase activity	GO:0000097//sulfur amino acid biosynthetic process;GO:0006783//heme biosynthetic process;GO:0042493//response to drug	gi|50542956|ref|XP_499644.1|/0/YALI0A01133p [Yarrowia lipolytica]											CAG80948	885	258	591	58.46	135.81	1.21607	Up	3.956e-32	3.37402e-31	cds:novel chromosome:GCA_000002525.1:D:1594043:1594927:-1 gene:YALI0_D12771g transcript:CAG80948 description:"YALI0D12771p"	K02863|1|4e-20|97.8|bfu:BC1G_14313|large subunit ribosomal protein L1	GO:0044391	GO:0003676//nucleic acid binding;GO:0005198//structural molecule activity	GO:0010467//gene expression	gi|50550575|ref|XP_502760.1|/6.45414e-144/YALI0D12771p [Yarrowia lipolytica]
CAG78460	3981	92	825	4.37	39.75	3.18525	Up	1.7518e-150	1.84447e-149	cds:novel chromosome:GCA_000002525.1:F:2686313:2690293:1 gene:YALI0_F20174g transcript:CAG78460 description:"YALI0F20174p"	K05658|1|0.0|2454|yli:YALI0F20174g|ATP-binding cassette, subfamily B (MDR/TAP), member 1	GO:0031224//intrinsic component of membrane	GO:0017111//nucleoside-triphosphatase activity;GO:0032550;GO:0015405	GO:0009154//purine ribonucleotide catabolic process;GO:0044763;GO:0051234//establishment of localization	gi|50556486|ref|XP_505651.1|/0/YALI0F20174p [Yarrowia lipolytica]											CAG82837	627	464	1061	152.14	352.72	1.21312	Up	3.78856e-56	5.27906e-55	cds:novel chromosome:GCA_000002525.1:B:972964:973590:1 gene:YALI0_B07403g transcript:CAG82837 description:"YALI0B07403p"	-	-	-	-	gi|50546154|ref|XP_500604.1|/3.94762e-84/YALI0B07403p [Yarrowia lipolytica]
CAG79502	753	733	6571	195.34	1774.62	3.18345	Up	0	0	cds:novel chromosome:GCA_000002525.1:E:1649936:1650688:1 gene:YALI0_E13618g transcript:CAG79502 description:"YALI0E13618p"	K02937|1|4e-129|459|yli:YALI0E13618g|large subunit ribosomal protein L7e	GO:0030529//ribonucleoprotein complex	-	-	gi|50552998|ref|XP_503909.1|/3.7469e-128/60S ribosomal protein L7 [Yarrowia lipolytica]											CAG79229	1215	42	96	6.82	15.81	1.21299	Up	2.25818e-06	6.14496e-06	cds:novel chromosome:GCA_000002525.1:E:790502:791716:-1 gene:YALI0_E06897g transcript:CAG79229 description:"YALI0E06897p"	K15119|1|0.0|712|yli:YALI0E06897g|solute carrier family 25, member 39/40	GO:0031224//intrinsic component of membrane	-	GO:0051234//establishment of localization	gi|50552474|ref|XP_503647.1|/0/YALI0E06897p [Yarrowia lipolytica]
CAG83392	444	335	2996	159.51	1445.71	3.18006	Up	0	0	cds:novel chromosome:GCA_000002525.1:B:2702677:2703259:1 gene:YALI0_B20504g transcript:CAG83392 description:"YALI0B20504p"	K02966|1|2e-79|292|yli:YALI0B20504g|small subunit ribosomal protein S19e	GO:0030529//ribonucleoprotein complex	GO:0004672//protein kinase activity;GO:0032550;GO:0005198//structural molecule activity	GO:0006464//cellular protein modification process;GO:0010467//gene expression	gi|50547339|ref|XP_501139.1|/1.63816e-78/40S ribosomal protein S19 [Yarrowia lipolytica]											CAG80373	543	207	472	79.43	183.6	1.20881	Up	8.91014e-26	6.18743e-25	cds:novel chromosome:GCA_000002525.1:E:4075814:4076356:1 gene:YALI0_E34287g transcript:CAG80373 description:"YALI0E34287p"	K07565|1|9e-102|367|yli:YALI0E34287g|60S ribosome subunit biogenesis protein NIP7	GO:0043231//intracellular membrane-bounded organelle;GO:0030684//preribosome	GO:0003676//nucleic acid binding	GO:0042254//ribosome biogenesis	gi|50554715|ref|XP_504766.1|/7.29492e-101/ribosome biogenesis protein NIP7 [Yarrowia lipolytica CLIB122]
CAG82417	1164	893	7970	150.05	1357.08	3.17699	Up	0	0	cds:novel chromosome:GCA_000002525.1:C:2890138:2891301:1 gene:YALI0_C21560g transcript:CAG82417 description:"YALI0C21560p"	K02925|1|0.0|741|yli:YALI0C21560g|large subunit ribosomal protein L3e	GO:0030684//preribosome	GO:0005198//structural molecule activity	GO:0010467//gene expression	gi|50549253|ref|XP_502097.1|/0/60S ribosomal protein L3 [Yarrowia lipolytica]											CAG82867	900	300	682	66.77	153.96	1.20528	Up	2.5384e-36	2.40372e-35	cds:novel chromosome:GCA_000002525.1:B:1076839:1077738:-1 gene:YALI0_B08074g transcript:CAG82867 description:"YALI0B08074p"	-	GO:0030529//ribonucleoprotein complex	GO:0005198//structural molecule activity	GO:0010467//gene expression	gi|50546210|ref|XP_500626.1|/3.05878e-173/YALI0B08074p [Yarrowia lipolytica]
CAG81408	852	51	453	11.91	107.21	3.17019	Up	4.63656e-83	3.12832e-82	cds:novel chromosome:GCA_000002525.1:D:3107591:3108442:-1 gene:YALI0_D23859g transcript:CAG81408 description:"YALI0D23859p"	K14561|1|1e-160|564|yli:YALI0D23859g|U3 small nucleolar ribonucleoprotein protein IMP4	GO:0032991//macromolecular complex;GO:0031981//nuclear lumen	GO:0097159//organic cyclic compound binding	GO:0042254//ribosome biogenesis	gi|50551469|ref|XP_503208.1|/1.03382e-159/YALI0D23859p [Yarrowia lipolytica]											CAG80950	396	70	159	38.26	88.04	1.20232	Up	1.36036e-09	4.69004e-09	cds:novel chromosome:GCA_000002525.1:D:1596226:1596621:1 gene:YALI0_D12815g transcript:CAG80950 description:"YALI0D12815p"	-	-	-	-	gi|50550579|ref|XP_502762.1|/1.86163e-29/YALI0D12815p [Yarrowia lipolytica]
CAG78539	645	7	62	2.2	19.79	3.1692	Up	1.54343e-12	3.63607e-12	cds:novel chromosome:GCA_000002525.1:F:2900239:2900883:-1 gene:YALI0_F21923g transcript:CAG78539 description:"YALI0F21923p"	K09466|1|2e-13|75.1|ppa:PAS_chr4_0487|zinc finger protein ADR1	GO:0005622//intracellular	GO:0046914//transition metal ion binding;GO:0003676//nucleic acid binding	-	gi|50556640|ref|XP_505728.1|/3.84132e-130/YALI0F21923p [Yarrowia lipolytica]											CAG78841	369	78	177	46.23	106.27	1.20083	Up	1.66182e-10	6.05111e-10	cds:novel chromosome:GCA_000002525.1:F:3749044:3749651:1 gene:YALI0_F29931g transcript:CAG78841 description:"YALI0F29931p"	-	GO:0019866//organelle inner membrane;GO:0043231//intracellular membrane-bounded organelle;GO:0031224//intrinsic component of membrane	-	GO:0045184//establishment of protein localization	gi|223634677|sp|Q6BZY4.2|TIM22_YARLI/4.20473e-66/RecName: Full=Mitochondrial import inner membrane translocase subunit TIM22
CAG77828	1173	25	222	4.17	37.5	3.16877	Up	1.69705e-41	7.13074e-41	cds:novel chromosome:GCA_000002525.1:F:780708:781880:-1 gene:YALI0_F05170g transcript:CAG77828 description:"YALI0F05170p"	-	-	-	-	gi|50555225|ref|XP_505021.1|/2.61993e-136/YALI0F05170p [Yarrowia lipolytica]											CAG77703	849	555	1256	131.42	301.62	1.19855	Up	6.8384e-65	1.05979e-63	cds:novel chromosome:GCA_000002525.1:F:356477:357325:-1 gene:YALI0_F02343g transcript:CAG77703 description:"YALI0F02343p"	-	-	-	-	gi|50554985|ref|XP_504901.1|/5.99784e-59/YALI0F02343p [Yarrowia lipolytica]
CAG79045	2103	94	828	8.56	76.44	3.15865	Up	7.27542e-150	7.59731e-149	cds:novel chromosome:GCA_000002525.1:E:284398:286500:-1 gene:YALI0_E02618g transcript:CAG79045 description:"YALI0E02618p"	K14856|1|0.0|1216|yli:YALI0E02618g|protein SDA1	-	-	GO:0000054//ribosomal subunit export from nucleus;GO:0007010//cytoskeleton organization	gi|50551983|ref|XP_503466.1|/0/YALI0E02618p [Yarrowia lipolytica]											CAG79452	789	314	707	80.39	183.56	1.19116	Up	6.10594e-37	5.89622e-36	cds:novel chromosome:GCA_000002525.1:E:1503078:1503866:1 gene:YALI0_E12353g transcript:CAG79452 description:"YALI0E12353p"	-	GO:0030529//ribonucleoprotein complex	GO:0005198//structural molecule activity	GO:0010467//gene expression	gi|50552898|ref|XP_503859.1|/1.45282e-141/YALI0E12353p [Yarrowia lipolytica]
CAG83353	879	56	492	12.65	112.64	3.15451	Up	1.20238e-89	8.53908e-89	cds:novel chromosome:GCA_000002525.1:B:2579890:2580768:-1 gene:YALI0_B19558g transcript:CAG83353 description:"YALI0B19558p"	K03439|1|6e-172|602|yli:YALI0B19558g|tRNA (guanine-N7-)-methyltransferase [EC:2.1.1.33]	GO:0043231//intracellular membrane-bounded organelle	GO:0003723//RNA binding;GO:0016423//tRNA (guanine) methyltransferase activity	GO:0001510//RNA methylation;GO:0008033//tRNA processing	gi|50547261|ref|XP_501100.1|/6.11988e-171/YALI0B19558p [Yarrowia lipolytica]											CAG79822	762	167	376	44.38	101.32	1.19094	Up	2.14708e-20	1.24023e-19	cds:novel chromosome:GCA_000002525.1:E:2540671:2541432:1 gene:YALI0_E21373g transcript:CAG79822 description:"YALI0E21373p"	K11269|1|3e-34|144|ani:AN6694.2|chromosome transmission fidelity protein 18	-	-	-	gi|50553632|ref|XP_504227.1|/3.04659e-117/YALI0E21373p [Yarrowia lipolytica]
CAG78660	210	4	35	4.67	41.39	3.14779	Up	1.4868e-07	2.84586e-07	cds:novel chromosome:GCA_000002525.1:F:3231999:3232208:1 gene:YALI0_F24981g transcript:CAG78660 description:"YALI0F24981p"	K15455|1|1e-35|146|yli:YALI0F24981g|diphthamide biosynthesis protein 3	GO:0043231//intracellular membrane-bounded organelle	GO:0046914//transition metal ion binding	GO:0017182;GO:0002097	gi|50556882|ref|XP_505849.1|/1.44625e-34/YALI0F24981p [Yarrowia lipolytica]											CAG81271	417	44	99	22.67	51.69	1.1891	Up	2.2278e-06	6.06488e-06	cds:novel chromosome:GCA_000002525.1:D:2613272:2613688:-1 gene:YALI0_D20592g transcript:CAG81271 description:"YALI0D20592p"	-	-	GO:0034062//RNA polymerase activity;GO:0036094//small molecule binding	GO:0010467//gene expression	gi|50551211|ref|XP_503079.1|/2.8836e-62/YALI0D20592p [Yarrowia lipolytica]
CAG80645	435	312	2724	152.04	1345.25	3.14535	Up	0	0	cds:novel chromosome:GCA_000002525.1:D:737755:738532:1 gene:YALI0_D05753g transcript:CAG80645 description:"YALI0D05753p"	K02955|1|1e-49|193|tml:GSTUM_00010437001|small subunit ribosomal protein S14e	GO:0030529//ribonucleoprotein complex	GO:0005198//structural molecule activity	GO:0010467//gene expression	gi|210075665|ref|XP_502457.2|/2.03006e-60/40S ribosomal protein S14 [Yarrowia lipolytica]											CAG81199	1758	89	200	9.86	22.47	1.18834	Up	1.68564e-11	6.54278e-11	cds:novel chromosome:GCA_000002525.1:D:2386652:2388409:-1 gene:YALI0_D18898g transcript:CAG81199 description:"YALI0D18898p"	K05760|1|4e-07|55.8|mgl:MGL_4132|paxillin	-	GO:0046914//transition metal ion binding	-	gi|50551067|ref|XP_503007.1|/0/YALI0D18898p [Yarrowia lipolytica]
CAG83024	1038	8	70	1.52	13.44	3.14439	Up	6.26426e-14	1.56459e-13	cds:novel chromosome:GCA_000002525.1:B:1581898:1582935:1 gene:YALI0_B11792g transcript:CAG83024 description:"YALI0B11792p"	-	-	-	-	gi|50546609|ref|XP_500774.1|/0/YALI0B11792p [Yarrowia lipolytica]											CAG78080	843	257	577	61.31	139.61	1.18721	Up	2.70876e-30	2.17042e-29	cds:novel chromosome:GCA_000002525.1:F:1475563:1476405:-1 gene:YALI0_F11121g transcript:CAG78080 description:"YALI0F11121p"	-	GO:0044424	-	GO:0006412//translation;GO:0015031//protein transport	gi|50555730|ref|XP_505273.1|/2.33809e-156/YALI0F11121p [Yarrowia lipolytica]
CAG81764	210	64	558	74.7	659.88	3.14302	Up	4.12956e-101	3.23686e-100	cds:novel chromosome:GCA_000002525.1:C:660098:660776:-1 gene:YALI0_C05148g transcript:CAG81764 description:"YALI0C05148p"	K02979|1|1e-22|103|yli:YALI0C05148g|small subunit ribosomal protein S28e	GO:0030529//ribonucleoprotein complex	GO:0005198//structural molecule activity	GO:0010467//gene expression	gi|50547987|ref|XP_501463.1|/1.40406e-21/40S ribosomal protein S28 [Yarrowia lipolytica]											CAG81796	852	29	65	6.84	15.55	1.18485	Up	0.000138013	0.000308563	cds:novel chromosome:GCA_000002525.1:C:760928:761779:-1 gene:YALI0_C05929g transcript:CAG81796 description:"YALI0C05929p"	-	-	-	-	gi|50548051|ref|XP_501495.1|/4.19725e-161/YALI0C05929p [Yarrowia lipolytica]
CAG80153	1467	259	2253	34.2	301.48	3.13999	Up	0	0	cds:novel chromosome:GCA_000002525.1:E:3478896:3480362:-1 gene:YALI0_E29381g transcript:CAG80153 description:"YALI0E29381p"	-	-	-	-	gi|50554281|ref|XP_504549.1|/0/YALI0E29381p [Yarrowia lipolytica]											CAG83419	1863	454	1017	47.36	107.65	1.18461	Up	6.86e-52	8.85944e-51	cds:novel chromosome:GCA_000002525.1:B:2771519:2773381:1 gene:YALI0_B21098g transcript:CAG83419 description:"YALI0B21098p"	-	-	GO:0046914//transition metal ion binding;GO:0016705//oxidoreductase activity, acting on paired donors, with incorporation or reduction of molecular oxygen;GO:0019842//vitamin binding	GO:0044710	gi|50547393|ref|XP_501166.1|/0/YALI0B21098p [Yarrowia lipolytica]
CAG83910	3765	16	140	0.81	7.14	3.13993	Up	1.53381e-26	5.17438e-26	cds:novel chromosome:GCA_000002525.1:A:1183677:1187441:1 gene:YALI0_A11473g transcript:CAG83910 description:"YALI0A11473p"	K05658|1|0.0|2318|yli:YALI0A11473g|ATP-binding cassette, subfamily B (MDR/TAP), member 1	GO:0031224//intrinsic component of membrane	GO:0017111//nucleoside-triphosphatase activity;GO:0032550;GO:0015405	GO:0009154//purine ribonucleotide catabolic process;GO:0044763;GO:0051234//establishment of localization	gi|50543630|ref|XP_499981.1|/0/YALI0A11473p [Yarrowia lipolytica]											CAG83439	1644	163	365	19.34	43.94	1.18395	Up	1.18665e-19	6.66073e-19	cds:novel chromosome:GCA_000002525.1:B:2825107:2826750:-1 gene:YALI0_B21538g transcript:CAG83439 description:"YALI0B21538p"	K14779|1|0.0|901|yli:YALI0B21538g|ATP-dependent RNA helicase DDX52/ROK1 [EC:3.6.4.13]	GO:0031981//nuclear lumen	GO:0032550;GO:0003676//nucleic acid binding;GO:0042623//ATPase activity, coupled	GO:0042254//ribosome biogenesis	gi|50547433|ref|XP_501186.1|/0/YALI0B21538p [Yarrowia lipolytica]
CAG82395	561	30	261	11.01	97.05	3.13991	Up	4.2121e-48	1.91429e-47	cds:novel chromosome:GCA_000002525.1:C:2823892:2824452:1 gene:YALI0_C21109g transcript:CAG82395 description:"YALI0C21109p"	K12601|1|2e-09|60.8|afv:AFLA_088750|superkiller protein 8	GO:0044391	GO:0005198//structural molecule activity	GO:0010467//gene expression	gi|50549209|ref|XP_502075.1|/1.97353e-99/YALI0C21109p [Yarrowia lipolytica]											CAG82952	1260	1620	3618	253.26	573.81	1.17995	Up	8.35452e-179	3.40286e-177	cds:novel chromosome:GCA_000002525.1:B:1391256:1392515:-1 gene:YALI0_B10153g transcript:CAG82952 description:"YALI0B10153p"	K10256|1|0.0|857|yli:YALI0B10153g|omega-6 fatty acid desaturase (delta-12 desaturase) [EC:1.14.19.-]	-	GO:0016705//oxidoreductase activity, acting on paired donors, with incorporation or reduction of molecular oxygen	GO:0006633//fatty acid biosynthetic process;GO:0051704	gi|50546475|ref|XP_500707.1|/0/YALI0B10153p [Yarrowia lipolytica]
CAG78955	420	372	3226	188.64	1657.89	3.13564	Up	0	0	cds:novel chromosome:GCA_000002525.1:E:55856:56438:1 gene:YALI0_E00550g transcript:CAG78955 description:"YALI0E00550p"	K02875|1|6e-68|254|yli:YALI0E00550g|large subunit ribosomal protein L14e	GO:0030529//ribonucleoprotein complex	GO:0005198//structural molecule activity	GO:0010467//gene expression	gi|50551803|ref|XP_503376.1|/5.06331e-67/60S ribosomal protein L14 [Yarrowia lipolytica]											CAR64282	318	144	322	101.5	229.88	1.1794	Up	1.79375e-17	9.30407e-17	cds:novel chromosome:GCA_000002525.1:B:669842:670917:-1 gene:YALI0_B04851g transcript:CAR64282 description:"YALI0B04851p"	K03007|1|3e-31|132|pgu:PGUG_04052|DNA-directed RNA polymerases I, II, and III subunit RPABC5	-	GO:0034062//RNA polymerase activity;GO:0046914//transition metal ion binding;GO:0003676//nucleic acid binding	GO:0010467//gene expression	gi|210075220|ref|XP_002143005.1|/9.51874e-50/YALI0B04851p [Yarrowia lipolytica]
CAG78007	849	33	286	7.74	67.94	3.13386	Up	1.78327e-52	8.7025e-52	cds:novel chromosome:GCA_000002525.1:F:1293578:1294426:-1 gene:YALI0_F09295g transcript:CAG78007 description:"YALI0F09295p"	K03025|1|5e-163|572|yli:YALI0F09295g|DNA-directed RNA polymerase III subunit RPC6	-	GO:0034062//RNA polymerase activity;GO:0003676//nucleic acid binding	GO:0010467//gene expression	gi|50555584|ref|XP_505200.1|/4.92668e-162/YALI0F09295p [Yarrowia lipolytica]											CAG80712	1962	1660	3705	164.21	371.88	1.1793	Up	7.8094e-183	3.30806e-181	cds:novel chromosome:GCA_000002525.1:D:925518:927479:-1 gene:YALI0_D07282g transcript:CAG80712 description:"YALI0D07282p"	K05909|1|3e-167|588|afm:AFUA_5G03790|[EC:1.10.3.2];K00540|4|3e-152|538|ago:AGOS_ADR132W|[EC:1.-.-.-]	GO:0016020//membrane;GO:0044464	GO:0046914//transition metal ion binding;GO:0003824//catalytic activity	GO:0044710	gi|50550103|ref|XP_502524.1|/0/YALI0D07282p [Yarrowia lipolytica]
CAG78375	1917	77	666	7.71	67.61	3.13243	Up	6.2864e-120	5.55882e-119	cds:novel chromosome:GCA_000002525.1:F:2418497:2420413:1 gene:YALI0_F18172g transcript:CAG78375 description:"YALI0F18172p"	-	-	-	-	gi|50556316|ref|XP_505566.1|/0/YALI0F18172p [Yarrowia lipolytica]											CAG79868	4806	39	87	1.55	3.51	1.1792	Up	1.10023e-05	2.78077e-05	cds:novel chromosome:GCA_000002525.1:E:2658562:2663420:-1 gene:YALI0_E22572g transcript:CAG79868 description:"YALI0E22572p"	K01178|1|1e-17|92.4|sce:YIR019C|glucoamylase [EC:3.2.1.3]	-	-	-	gi|210076202|ref|XP_002143078.1|/0/YALI0E22572p [Yarrowia lipolytica]
CAG80104	1437	130	1125	17.54	153.8	3.13233	Up	2.13054e-201	2.85979e-200	cds:novel chromosome:GCA_000002525.1:E:3347966:3349402:1 gene:YALI0_E28314g transcript:CAG80104 description:"YALI0E28314p"	-	-	-	-	gi|50554185|ref|XP_504501.1|/0/YALI0E28314p [Yarrowia lipolytica]											CAG83791	375	92	205	53.52	120.82	1.17471	Up	1.38675e-11	5.41241e-11	cds:novel chromosome:GCA_000002525.1:A:792184:793175:-1 gene:YALI0_A08151g transcript:CAG83791 description:"YALI0A08151p"	K03000|1|3e-69|258|yli:YALI0A08151g|DNA-directed RNA polymerase I subunit RPA12	GO:0043231//intracellular membrane-bounded organelle	GO:0034062//RNA polymerase activity;GO:0046914//transition metal ion binding;GO:0003676//nucleic acid binding	GO:0010467//gene expression	gi|50543398|ref|XP_499865.1|/3.42025e-68/YALI0A08151p [Yarrowia lipolytica]
CAG82580	1548	259	2240	32.35	283.51	3.13156	Up	0	0	cds:novel chromosome:GCA_000002525.1:B:157794:159341:-1 gene:YALI0_B00946g transcript:CAG82580 description:"YALI0B00946p"	K14565|1|0.0|815|yli:YALI0B00946g|nucleolar protein 58	GO:0032991//macromolecular complex;GO:0031981//nuclear lumen	-	GO:0042254//ribosome biogenesis	gi|50545655|ref|XP_500366.1|/0/YALI0B00946p [Yarrowia lipolytica]											CAG78698	312	1044	2325	752.64	1697.56	1.17343	Up	5.5481e-115	1.36111e-113	cds:novel chromosome:GCA_000002525.1:F:3333682:3333993:-1 gene:YALI0_F25883g transcript:CAG78698 description:"YALI0F25883p"	K11254|1|6e-40|160|yli:YALI0F25883g|histone H4	GO:0043231//intracellular membrane-bounded organelle;GO:0000785//chromatin	GO:0003676//nucleic acid binding;GO:0046983//protein dimerization activity	GO:0007275//multicellular organismal development;GO:0034728//nucleosome organization	gi|50548501|ref|XP_501720.1|/7.60053e-39/YALI0C11385p [Yarrowia lipolytica]
CAG80954	783	886	7640	226.43	1978.69	3.12741	Up	0	0	cds:novel chromosome:GCA_000002525.1:D:1601851:1602797:-1 gene:YALI0_D12903g transcript:CAG80954 description:"YALI0D12903p"	K02987|1|4e-137|486|yli:YALI0D12903g|small subunit ribosomal protein S4e	GO:0030529//ribonucleoprotein complex	GO:0003723//RNA binding;GO:0005198//structural molecule activity	GO:0010467//gene expression	gi|50550587|ref|XP_502766.1|/4.0349e-136/40S ribosomal protein S4 [Yarrowia lipolytica]											CAG78221	753	63	140	16.95	38.21	1.17266	Up	2.60688e-08	8.22449e-08	cds:novel chromosome:GCA_000002525.1:F:1926894:1927646:1 gene:YALI0_F14421g transcript:CAG78221 description:"YALI0F14421p"	K14397|1|3e-134|476|yli:YALI0F14421g|cleavage and polyadenylation specificity factor subunit 5	GO:0043234//protein complex	GO:0003723//RNA binding	GO:0031124//mRNA 3'-end processing	gi|210076035|ref|XP_505412.2|/2.96197e-133/YALI0F14421p [Yarrowia lipolytica]
CAG78787	1365	30	257	4.27	37.06	3.11755	Up	4.48828e-47	2.00818e-46	cds:novel chromosome:GCA_000002525.1:F:3574106:3575470:-1 gene:YALI0_F28061g transcript:CAG78787 description:"YALI0F28061p"	K05302|1|0.0|833|yli:YALI0F28061g|SET domain-containing protein 6	-	-	-	gi|50557134|ref|XP_505975.1|/0/YALI0F28061p [Yarrowia lipolytica]											CAG81884	939	361	801	76.82	172.89	1.1703	Up	1.65216e-40	1.75256e-39	cds:novel chromosome:GCA_000002525.1:C:1062153:1063847:1 gene:YALI0_C08052g transcript:CAG81884 description:"YALI0C08052p"	K14831|1|2e-102|371|yli:YALI0C08052g|protein MAK16	GO:0030684//preribosome;GO:0031981//nuclear lumen	-	GO:0000470//maturation of LSU-rRNA;GO:0000460//maturation of 5.8S rRNA	gi|50548223|ref|XP_501581.1|/1.96864e-101/66S preribosome component MAK16 [Yarrowia lipolytica CLIB122]
CAG79371	1083	64	547	11.6	100.46	3.11442	Up	2.74782e-98	2.09686e-97	cds:novel chromosome:GCA_000002525.1:E:1295208:1296290:-1 gene:YALI0_E10439g transcript:CAG79371 description:"YALI0E10439p"	K14765|1|8e-165|578|yli:YALI0E10439g|U3 small nucleolar ribonucleoprotein protein LCP5	-	-	-	gi|50552740|ref|XP_503780.1|/7.70529e-164/YALI0E10439p [Yarrowia lipolytica]											CAG82358	576	38	84	13.67	30.63	1.16393	Up	1.86112e-05	4.57645e-05	cds:novel chromosome:GCA_000002525.1:C:2717902:2718477:-1 gene:YALI0_C20097g transcript:CAG82358 description:"YALI0C20097p"	-	-	-	-	gi|50549135|ref|XP_502038.1|/9.08587e-87/YALI0C20097p [Yarrowia lipolytica]
CAG81393	1740	88	750	9.74	84.13	3.11063	Up	5.91136e-134	5.68655e-133	cds:novel chromosome:GCA_000002525.1:D:3058219:3059958:1 gene:YALI0_D23485g transcript:CAG81393 description:"YALI0D23485p"	K03305|1|3e-113|408|lth:KLTH0D16544g|proton-dependent oligopeptide transporter, POT family	GO:0031224//intrinsic component of membrane	-	GO:0015833//peptide transport	gi|50551439|ref|XP_503193.1|/0/YALI0D23485p [Yarrowia lipolytica]											CAG79666	1479	500	1104	66.18	148.26	1.16366	Up	1.1531e-54	1.56221e-53	cds:novel chromosome:GCA_000002525.1:E:2087565:2089043:1 gene:YALI0_E17699g transcript:CAG79666 description:"YALI0E17699p"	K08744|1|8e-57|220|spo:SPAC22A12.08c|cardiolipin synthase [EC:2.7.8.-]	-	GO:0003824//catalytic activity	GO:0042594//response to starvation;GO:0033554//cellular response to stress;GO:0009607//response to biotic stimulus	gi|50553324|ref|XP_504073.1|/0/YALI0E17699p [Yarrowia lipolytica]
CAG83215	1164	46	391	7.73	66.58	3.10655	Up	1.47771e-70	8.82593e-70	cds:novel chromosome:GCA_000002525.1:B:2133843:2135006:1 gene:YALI0_B16170g transcript:CAG83215 description:"YALI0B16170p"	-	-	-	-	gi|50546985|ref|XP_500962.1|/0/YALI0B16170p [Yarrowia lipolytica]											CAG82421	4017	128	280	6.1	13.55	1.15141	Up	8.44734e-15	3.9207e-14	cds:novel chromosome:GCA_000002525.1:C:2901693:2905709:1 gene:YALI0_C21648g transcript:CAG82421 description:"YALI0C21648p"	K02350|1|0.0|2652|yli:YALI0C21648g|DNA polymerase zeta subunit [EC:2.7.7.7]	-	GO:0003676//nucleic acid binding;GO:0036094//small molecule binding;GO:0034061	GO:0006259//DNA metabolic process	gi|50549261|ref|XP_502101.1|/0/YALI0C21648p [Yarrowia lipolytica]
CAG78879	606	34	285	11.46	97.37	3.08687	Up	1.53269e-51	7.36644e-51	cds:novel chromosome:GCA_000002525.1:F:3845571:3846176:1 gene:YALI0_F30789g transcript:CAG78879 description:"YALI0F30789p"	-	-	-	-	gi|50557316|ref|XP_506066.1|/6.40754e-81/YALI0F30789p [Yarrowia lipolytica]											CAG81347	2940	300	656	19.63	43.56	1.14994	Up	1.43383e-32	1.23617e-31	cds:novel chromosome:GCA_000002525.1:D:2848351:2851290:-1 gene:YALI0_D22396g transcript:CAG81347 description:"YALI0D22396p"	K01183|1|0.0|644|yli:YALI0D22396g|chitinase [EC:3.2.1.14]	-	GO:0004553//hydrolase activity, hydrolyzing O-glycosyl compounds	GO:0071704	gi|50551351|ref|XP_503149.1|/0/YALI0D22396p [Yarrowia lipolytica]
CAG83083	2820	52	435	3.51	29.75	3.08335	Up	9.3093e-78	5.94615e-77	cds:novel chromosome:GCA_000002525.1:B:1781683:1784502:1 gene:YALI0_B13222g transcript:CAG83083 description:"YALI0B13222p"	-	-	-	-	gi|50546725|ref|XP_500832.1|/0/YALI0B13222p [Yarrowia lipolytica]											CAG78517	669	1057	2308	323.07	715.28	1.14666	Up	7.45908e-110	1.72974e-108	cds:novel chromosome:GCA_000002525.1:F:2832802:2833470:-1 gene:YALI0_F21406g transcript:CAG78517 description:"YALI0F21406p"	K01673|1|2e-127|453|yli:YALI0F21406g|carbonic anhydrase [EC:4.2.1.1]	-	GO:0016836//hydro-lyase activity;GO:0046914//transition metal ion binding	GO:0044699	gi|50556600|ref|XP_505708.1|/2.14439e-126/YALI0F21406p [Yarrowia lipolytica]
CAG78980	1530	101	843	12.77	108	3.0802	Up	6.19318e-149	6.41444e-148	cds:novel chromosome:GCA_000002525.1:E:126860:128389:1 gene:YALI0_E01100g transcript:CAG78980 description:"YALI0E01100p"	K14791|1|0.0|876|yli:YALI0E01100g|periodic tryptophan protein 1	-	-	-	gi|50551853|ref|XP_503401.1|/0/YALI0E01100p [Yarrowia lipolytica]											CAG80576	480	55	120	24.2	53.5	1.14453	Up	4.24358e-07	1.22451e-06	cds:novel chromosome:GCA_000002525.1:D:509216:509695:-1 gene:YALI0_D04070g transcript:CAG80576 description:"YALI0D04070p"	-	-	-	-	gi|50549833|ref|XP_502388.1|/4.29491e-63/YALI0D04070p [Yarrowia lipolytica]
CAG83435	444	416	3471	198.07	1674.92	3.08001	Up	0	0	cds:novel chromosome:GCA_000002525.1:B:2813894:2814337:-1 gene:YALI0_B21450g transcript:CAG83435 description:"YALI0B21450p"	-	-	-	-	gi|50547425|ref|XP_501182.1|/1.71899e-27/YALI0B21450p [Yarrowia lipolytica]											CAG80386	279	1883	4094	1551.41	3415.77	1.13863	Up	1.10666e-191	4.95193e-190	cds:novel chromosome:GCA_000002525.1:E:4113459:4113979:1 gene:YALI0_E34573g transcript:CAG80386 description:"YALI0E34573p"	K02921|1|2e-48|189|yli:YALI0E34573g|large subunit ribosomal protein L37Ae	GO:0030529//ribonucleoprotein complex	GO:0043169//cation binding;GO:0005198//structural molecule activity	GO:0010467//gene expression	gi|210076304|ref|XP_504779.2|/1.98084e-47/60S ribosomal protein L43 [Yarrowia lipolytica]
CAG78682	426	264	2202	131.73	1113.55	3.07951	Up	0	0	cds:novel chromosome:GCA_000002525.1:F:3279627:3280052:-1 gene:YALI0_F25531g transcript:CAG78682 description:"YALI0F25531p"	K02893|1|1e-67|253|yli:YALI0F25531g|large subunit ribosomal protein L23Ae	GO:0030529//ribonucleoprotein complex	GO:0036094//small molecule binding;GO:0005198//structural molecule activity	GO:0010467//gene expression	gi|50556926|ref|XP_505871.1|/1.12133e-66/60S ribosomal protein L25 [Yarrowia lipolytica]											CAG79325	1122	177	384	31.23	68.74	1.13822	Up	1.94571e-19	1.08543e-18	cds:novel chromosome:GCA_000002525.1:E:1137881:1139002:1 gene:YALI0_E09449g transcript:CAG79325 description:"YALI0E09449p"	K07566|1|0.0|678|yli:YALI0E09449g|tRNA threonylcarbamoyladenosine biosynthesis protein	-	GO:0003723//RNA binding	-	gi|50552650|ref|XP_503735.1|/0/YALI0E09449p [Yarrowia lipolytica]
CAG79042	1329	32	266	4.68	39.44	3.07508	Up	4.9785e-48	2.25775e-47	cds:novel chromosome:GCA_000002525.1:E:280937:282265:1 gene:YALI0_E02552g transcript:CAG79042 description:"YALI0E02552p"	K14778|1|0.0|867|yli:YALI0E02552g|ATP-dependent RNA helicase DDX49/DBP8 [EC:3.6.4.13]	GO:0031981//nuclear lumen	GO:0032550;GO:0003676//nucleic acid binding;GO:0042623//ATPase activity, coupled	GO:0042254//ribosome biogenesis	gi|50551977|ref|XP_503463.1|/0/YALI0E02552p [Yarrowia lipolytica]											CAG78413	858	113	245	26.46	58.18	1.13671	Up	6.33438e-13	2.67789e-12	cds:novel chromosome:GCA_000002525.1:F:2550150:2551007:1 gene:YALI0_F19052g transcript:CAG78413 description:"YALI0F19052p"	K00981|1|1e-50|199|afm:AFUA_3G13270|phosphatidate cytidylyltransferase [EC:2.7.7.41]	-	GO:0016740//transferase activity	-	gi|50556392|ref|XP_505604.1|/1.78989e-151/YALI0F19052p [Yarrowia lipolytica]
CAG80814	1521	34	282	4.32	36.35	3.07285	Up	8.93902e-51	4.2322e-50	cds:novel chromosome:GCA_000002525.1:D:1225304:1226824:-1 gene:YALI0_D09691g transcript:CAG80814 description:"YALI0D09691p"	K15264|1|0.0|955|yli:YALI0D09691g|putative methyltransferase [EC:2.1.1.-]	-	-	-	gi|50550307|ref|XP_502626.1|/0/YALI0D09691p [Yarrowia lipolytica]											CAG79792	1155	257	556	44	96.56	1.13392	Up	2.71416e-27	1.96421e-26	cds:novel chromosome:GCA_000002525.1:E:2445348:2446556:-1 gene:YALI0_E20669g transcript:CAG79792 description:"YALI0E20669p"	K09142|1|5e-45|181|pgu:PGUG_02385|hypothetical protein	-	-	-	gi|210076192|ref|XP_504197.2|/0/YALI0E20669p [Yarrowia lipolytica]
CAG78077	456	230	1907	106.27	892.96	3.07086	Up	0	0	cds:novel chromosome:GCA_000002525.1:F:1470777:1471596:-1 gene:YALI0_F11055g transcript:CAG78077 description:"YALI0F11055p"	K02953|1|1e-81|300|yli:YALI0F11055g|small subunit ribosomal protein S13e	GO:0030529//ribonucleoprotein complex	GO:0005198//structural molecule activity	GO:0010467//gene expression	gi|50555724|ref|XP_505270.1|/1.11598e-80/40S ribosomal protein S13 [Yarrowia lipolytica]											CAG78258	879	682	1473	155.64	340.94	1.1313	Up	2.83398e-69	4.57033e-68	cds:novel chromosome:GCA_000002525.1:F:2051177:2052055:1 gene:YALI0_F15235g transcript:CAG78258 description:"YALI0F15235p"	K11135|1|7e-78|289|yli:YALI0F15235g|Pin2-interacting protein X1	GO:0031981//nuclear lumen	GO:0097159//organic cyclic compound binding	GO:0042254//ribosome biogenesis	gi|50556082|ref|XP_505449.1|/6.72306e-77/YALI0F15235p [Yarrowia lipolytica]
CAG80997	1281	38	312	5.78	48.07	3.056	Up	9.35196e-56	4.79222e-55	cds:novel chromosome:GCA_000002525.1:D:1726399:1727679:1 gene:YALI0_D13948g transcript:CAG80997 description:"YALI0D13948p"	K14829|1|0.0|741|yli:YALI0D13948g|pre-rRNA-processing protein IPI3	GO:0043231//intracellular membrane-bounded organelle	-	GO:0042254//ribosome biogenesis	gi|50550673|ref|XP_502809.1|/0/YALI0D13948p [Yarrowia lipolytica]											CAG79156	1233	510	1099	81.55	178.28	1.12839	Up	6.6525e-52	8.60896e-51	cds:novel chromosome:GCA_000002525.1:E:573270:574502:1 gene:YALI0_E05225g transcript:CAG79156 description:"YALI0E05225p"	K03005|1|0.0|726|yli:YALI0E05225g|DNA-directed RNA polymerase I subunit RPA49	GO:0043231//intracellular membrane-bounded organelle	GO:0034062//RNA polymerase activity;GO:0003676//nucleic acid binding	GO:0010467//gene expression	gi|50552330|ref|XP_503575.1|/0/YALI0E05225p [Yarrowia lipolytica]
CAG83930	621	39	319	12.8	106.12	3.05148	Up	7.1308e-57	3.71094e-56	cds:novel chromosome:GCA_000002525.1:A:1264497:1265117:1 gene:YALI0_A12067g transcript:CAG83930 description:"YALI0A12067p"	K14852|1|1e-107|387|yli:YALI0A12067g|regulator of ribosome biosynthesis	GO:0043231//intracellular membrane-bounded organelle	-	GO:0022613//ribonucleoprotein complex biogenesis;GO:0042493//response to drug	gi|50543670|ref|XP_500001.1|/9.43392e-107/YALI0A12067p [Yarrowia lipolytica]											CAG78412	2472	177	381	13.82	30.19	1.12731	Up	5.14236e-19	2.81677e-18	cds:novel chromosome:GCA_000002525.1:F:2541990:2544461:-1 gene:YALI0_F19030g transcript:CAG78412 description:"YALI0F19030p"	-	-	-	-	gi|50556390|ref|XP_505603.1|/1.10382e-162/YALI0F19030p [Yarrowia lipolytica]
CAG77990	1221	16	131	2.56	21.22	3.05121	Up	3.11694e-24	1.00607e-23	cds:novel chromosome:GCA_000002525.1:F:1246439:1247659:-1 gene:YALI0_F08921g transcript:CAG77990 description:"YALI0F08921p"	K00773|1|0.0|811|yli:YALI0F08921g|queuine tRNA-ribosyltransferase [EC:2.4.2.29]	-	GO:0016763//transferase activity, transferring pentosyl groups	GO:0006400//tRNA modification	gi|50555550|ref|XP_505183.1|/0/YALI0F08921p [Yarrowia lipolytica]											CAG78580	696	279	601	81.71	178.48	1.12718	Up	3.9761e-29	3.06604e-28	cds:novel chromosome:GCA_000002525.1:F:3011092:3011787:-1 gene:YALI0_F22935g transcript:CAG78580 description:"YALI0F22935p"	K01867|1|3e-23|107|cim:CIMG_02565|tryptophanyl-tRNA synthetase [EC:6.1.1.2]	GO:0030529//ribonucleoprotein complex	GO:0005198//structural molecule activity	GO:0010467//gene expression	gi|50556722|ref|XP_505769.1|/3.56193e-127/YALI0F22935p [Yarrowia lipolytica]
CAG78873	1305	130	1061	19.39	160.33	3.04766	Up	4.66704e-185	5.86753e-184	cds:novel chromosome:GCA_000002525.1:F:3829004:3830308:-1 gene:YALI0_F30657g transcript:CAG78873 description:"YALI0F30657p"	-	-	-	-	gi|50557304|ref|XP_506060.1|/0/YALI0F30657p [Yarrowia lipolytica]											CAG82572	414	136	293	70.66	154.25	1.1263	Up	5.39444e-15	2.52217e-14	cds:novel chromosome:GCA_000002525.1:B:105982:107881:1 gene:YALI0_B00770g transcript:CAG82572 description:"YALI0B00770p"	-	-	-	-	gi|210075176|ref|XP_500358.2|/2.43262e-82/YALI0B00770p [Yarrowia lipolytica]
CAG80501	1041	145	1182	27.39	226.29	3.04645	Up	7.78084e-206	1.07626e-204	cds:novel chromosome:GCA_000002525.1:D:244348:245388:1 gene:YALI0_D02167g transcript:CAG80501 description:"YALI0D02167p"	K01113|1|1e-32|139|pno:SNOG_12465|alkaline phosphatase D [EC:3.1.3.1];K00359|2|2e-27|122|afm:AFUA_6G09590|NADH oxidase [EC:1.6.-.-];K00344|3|2e-23|109|spo:SPBC16A3.02c|NADPH2:quinone reductase [EC:1.6.5.5]	-	GO:0046914//transition metal ion binding;GO:0036094//small molecule binding;GO:0003824//catalytic activity	GO:0044710	gi|50549689|ref|XP_502315.1|/0/YALI0D02167p [Yarrowia lipolytica]											CAG79629	636	1169	2515	377.42	823.27	1.12519	Up	4.90102e-116	1.21172e-114	cds:novel chromosome:GCA_000002525.1:E:1983954:1984589:1 gene:YALI0_E16753g transcript:CAG79629 description:"YALI0E16753p"	K07101|1|1e-119|427|yli:YALI0E16753g|	-	GO:0016763//transferase activity, transferring pentosyl groups	GO:0072521;GO:0055086//nucleobase-containing small molecule metabolic process	gi|50553252|ref|XP_504036.1|/1.13758e-118/YALI0E16753p [Yarrowia lipolytica]
CAG83091	2880	105	856	6.94	57.31	3.04578	Up	1.42002e-149	1.47799e-148	cds:novel chromosome:GCA_000002525.1:B:1810491:1813420:-1 gene:YALI0_B13442g transcript:CAG83091 description:"YALI0B13442p"	K14554|1|0.0|1785|yli:YALI0B13442g|U3 small nucleolar RNA-associated protein 21	GO:0030684//preribosome	-	GO:0042254//ribosome biogenesis	gi|50546741|ref|XP_500840.1|/0/YALI0B13442p [Yarrowia lipolytica]											CAG77806	681	958	2059	287.24	625.99	1.12388	Up	3.75342e-95	7.57118e-94	cds:novel chromosome:GCA_000002525.1:F:708580:709260:-1 gene:YALI0_F04620g transcript:CAG77806 description:"YALI0F04620p"	-	-	-	-	gi|50555181|ref|XP_504999.1|/1.76707e-123/YALI0F04620p [Yarrowia lipolytica]
CAG80956	1224	9	73	1.43	11.79	3.04348	Up	4.91268e-14	1.23137e-13	cds:novel chromosome:GCA_000002525.1:D:1608296:1609519:1 gene:YALI0_D12947g transcript:CAG80956 description:"YALI0D12947p"	-	GO:0005635//nuclear envelope;GO:0031090//organelle membrane;GO:0031224//intrinsic component of membrane	-	GO:0006997//nucleus organization	gi|50550591|ref|XP_502768.1|/0/YALI0D12947p [Yarrowia lipolytica]											CAG82395	561	241	518	89.23	194.41	1.1235	Up	3.21278e-25	2.17402e-24	cds:novel chromosome:GCA_000002525.1:C:2823892:2824452:1 gene:YALI0_C21109g transcript:CAG82395 description:"YALI0C21109p"	K12601|1|2e-09|60.8|afv:AFLA_088750|superkiller protein 8	GO:0044391	GO:0005198//structural molecule activity	GO:0010467//gene expression	gi|50549209|ref|XP_502075.1|/1.97353e-99/YALI0C21109p [Yarrowia lipolytica]
CAG80264	654	452	3660	140.25	1150.87	3.03665	Up	0	0	cds:novel chromosome:GCA_000002525.1:E:3793815:3794468:-1 gene:YALI0_E31911g transcript:CAG80264 description:"YALI0E31911p"	K02865|1|1e-107|387|yli:YALI0E31911g|large subunit ribosomal protein L10Ae	GO:0044391	GO:0003676//nucleic acid binding;GO:0005198//structural molecule activity	GO:0010467//gene expression	gi|50554503|ref|XP_504660.1|/1.05113e-106/60S ribosomal protein L1 [Yarrowia lipolytica]											CAG78430	474	48	103	21.41	46.57	1.12112	Up	4.13536e-06	1.10172e-05	cds:novel chromosome:GCA_000002525.1:F:2596586:2597059:1 gene:YALI0_F19448g transcript:CAG78430 description:"YALI0F19448p"	K01520|1|2e-84|310|yli:YALI0F19448g|dUTP pyrophosphatase [EC:3.6.1.23]	GO:0043231//intracellular membrane-bounded organelle	GO:0043169//cation binding;GO:0047429//nucleoside-triphosphate diphosphatase activity	GO:0009155;GO:0009177;GO:0009213//pyrimidine deoxyribonucleoside triphosphate catabolic process	gi|50556426|ref|XP_505621.1|/1.22447e-83/YALI0F19448p [Yarrowia lipolytica]
CAG83212	1584	383	3099	46.71	383.01	3.03558	Up	0	0	cds:novel chromosome:GCA_000002525.1:B:2127931:2129514:-1 gene:YALI0_B16104g transcript:CAG83212 description:"YALI0B16104p"	K01951|1|0.0|1070|yli:YALI0B16104g|GMP synthase (glutamine-hydrolysing) [EC:6.3.5.2]	GO:0044424	GO:0032550;GO:0016884//carbon-nitrogen ligase activity, with glutamine as amido-N-donor;GO:0016818//hydrolase activity, acting on acid anhydrides, in phosphorus-containing anhydrides	GO:0009152//purine ribonucleotide biosynthetic process;GO:0009064//glutamine family amino acid metabolic process	gi|50546979|ref|XP_500959.1|/0/YALI0B16104p [Yarrowia lipolytica]											CAG78045	723	570	1222	160.24	348.36	1.12034	Up	6.29904e-57	8.89424e-56	cds:novel chromosome:GCA_000002525.1:F:1379109:1379831:1 gene:YALI0_F10175g transcript:CAG78045 description:"YALI0F10175p"	-	-	-	-	gi|50555660|ref|XP_505238.1|/1.83452e-44/YALI0F10175p [Yarrowia lipolytica]
CAG80616	2646	225	1817	16.21	132.62	3.03234	Up	0	0	cds:novel chromosome:GCA_000002525.1:D:646214:649440:-1 gene:YALI0_D05041g transcript:CAG80616 description:"YALI0D05041p"	K09238|1|3e-06|53.9|kla:KLLA0D16456g|metallothionein expression activator;K09465|2|3e-06|53.5|ssl:SS1G_00389|zinc finger protein BrlA	GO:0043231//intracellular membrane-bounded organelle	GO:0046914//transition metal ion binding;GO:0003676//nucleic acid binding	GO:0010467//gene expression	gi|50549913|ref|XP_502428.1|/0/YALI0D05041p [Yarrowia lipolytica]											CAG80389	960	364	780	75.67	164.48	1.12012	Up	6.3125e-37	6.08644e-36	cds:novel chromosome:GCA_000002525.1:E:4129993:4130952:-1 gene:YALI0_E34672g transcript:CAG80389 description:"YALI0E34672p"	K15100|1|0.0|632|yli:YALI0E34672g|solute carrier family 25 (mitochondrial citrate transporter), member 1	GO:0031224//intrinsic component of membrane	-	GO:0051234//establishment of localization;GO:0044763	gi|50554747|ref|XP_504782.1|/3.73287e-180/YALI0E34672p [Yarrowia lipolytica]
CAG83584	1572	7	56	0.86	6.98	3.02082	Up	5.39964e-11	1.19952e-10	cds:novel chromosome:GCA_000002525.1:A:219225:220796:-1 gene:YALI0_A01716g transcript:CAG83584 description:"YALI0A01716p"	-	-	-	-	gi|50542990|ref|XP_499661.1|/0/YALI0A01716p [Yarrowia lipolytica]											CAG77726	423	154	330	78.08	169.55	1.11869	Up	1.56291e-16	7.8133e-16	cds:novel chromosome:GCA_000002525.1:F:407340:407762:1 gene:YALI0_F02827g transcript:CAG77726 description:"YALI0F02827p"	K11251|1|9e-61|230|yli:YALI0F02827g|histone H2A	GO:0043231//intracellular membrane-bounded organelle;GO:0000785//chromatin	GO:0003676//nucleic acid binding;GO:0046983//protein dimerization activity	GO:0006351//transcription, DNA-templated;GO:0034728//nucleosome organization	gi|50555025|ref|XP_504921.1|/7.8066e-60/YALI0F02827p [Yarrowia lipolytica]
CAG79488	3171	3658	29278	219.13	1777.27	3.0198	Up	0	0	cds:novel chromosome:GCA_000002525.1:E:1601120:1604290:1 gene:YALI0_E13277g transcript:CAG79488 description:"YALI0E13277p"	K03235|1|0.0|1955|yli:YALI0E13277g|elongation factor 3	GO:0009277//fungal-type cell wall;GO:0044424;GO:0016020//membrane	GO:0017111//nucleoside-triphosphatase activity;GO:0032550;GO:0008135//translation factor activity, nucleic acid binding	GO:0006412//translation;GO:0009154//purine ribonucleotide catabolic process	gi|50552970|ref|XP_503895.1|/0/YALI0E13277p [Yarrowia lipolytica]											CAG80092	741	549	1175	150.32	326.24	1.1179	Up	1.27471e-54	1.71964e-53	cds:novel chromosome:GCA_000002525.1:E:3307481:3308221:-1 gene:YALI0_E27940g transcript:CAG80092 description:"YALI0E27940p"	K03264|1|2e-137|487|yli:YALI0E27940g|translation initiation factor 6	GO:0031981//nuclear lumen	GO:0043021//ribonucleoprotein complex binding;GO:0008135//translation factor activity, nucleic acid binding	GO:0006412//translation;GO:0042255//ribosome assembly	gi|50554161|ref|XP_504489.1|/1.64316e-136/YALI0E27940p [Yarrowia lipolytica]
CAG80062	783	16	128	4.09	33.15	3.01884	Up	1.80709e-23	5.73088e-23	cds:novel chromosome:GCA_000002525.1:E:3237356:3238138:1 gene:YALI0_E27291g transcript:CAG80062 description:"YALI0E27291p"	K07034|1|2e-61|234|yli:YALI0C23617g|	-	-	-	gi|50554105|ref|XP_504461.1|/1.38036e-152/YALI0E27291p [Yarrowia lipolytica]											CAG80699	1239	125	267	19.89	43.09	1.11531	Up	1.40879e-13	6.17341e-13	cds:novel chromosome:GCA_000002525.1:D:895709:896947:-1 gene:YALI0_D06996g transcript:CAG80699 description:"YALI0D06996p"	-	-	-	-	gi|50550077|ref|XP_502511.1|/0/YALI0D06996p [Yarrowia lipolytica]
CAG81371	1368	110	878	15.62	126.33	3.01573	Up	7.41176e-152	7.86911e-151	cds:novel chromosome:GCA_000002525.1:D:2977496:2978863:-1 gene:YALI0_D22957g transcript:CAG81371 description:"YALI0D22957p"	K06009|1|7e-18|91.3|vpo:Kpol_543p61|yapsin 1 [EC:3.4.23.41];K01386|3|5e-16|85.1|afm:AFUA_6G05350|[EC:3.4.23.-];K06005|4|5e-15|81.6|ctp:CTRG_00700|candidapepsin [EC:3.4.23.24]	-	GO:0004175//endopeptidase activity	GO:0019538//protein metabolic process	gi|50551395|ref|XP_503171.1|/0/YALI0D22957p [Yarrowia lipolytica]											CAG79914	330	1418	3032	956.92	2072.41	1.11484	Up	9.51712e-138	2.89339e-136	cds:novel chromosome:GCA_000002525.1:E:2781327:2781726:-1 gene:YALI0_E23562g transcript:CAG79914 description:"YALI0E23562p"	K02908|1|1e-56|216|yli:YALI0E23562g|large subunit ribosomal protein L30e	GO:0030529//ribonucleoprotein complex	GO:0005198//structural molecule activity	GO:0010467//gene expression	gi|50553808|ref|XP_504315.1|/1.14834e-55/60S ribosomal protein L30 [Yarrowia lipolytica]
CAG79223	2259	142	1129	12.02	96.86	3.01046	Up	2.1948e-194	2.86135e-193	cds:novel chromosome:GCA_000002525.1:E:777880:780138:1 gene:YALI0_E06765g transcript:CAG79223 description:"YALI0E06765p"	K15334|1|0.0|1363|yli:YALI0E06765g|multisite-specific tRNA:(cytosine-C5)-methyltransferase [EC:2.1.1.202]	-	GO:0016427//tRNA (cytosine) methyltransferase activity;GO:0003676//nucleic acid binding	GO:0008152//metabolic process	gi|50552462|ref|XP_503641.1|/0/YALI0E06765p [Yarrowia lipolytica]											CAG79398	1314	126	269	18.86	40.84	1.11465	Up	1.17726e-13	5.18385e-13	cds:novel chromosome:GCA_000002525.1:E:1352587:1353900:-1 gene:YALI0_E11077g transcript:CAG79398 description:"YALI0E11077p"	K08827|1|0.0|770|yli:YALI0E11077g|serine/threonine-protein kinase PRP4 [EC:2.7.11.1]	-	GO:0004672//protein kinase activity;GO:0032550	GO:0006464//cellular protein modification process	gi|50552794|ref|XP_503807.1|/0/YALI0E11077p [Yarrowia lipolytica]
CAG79920	741	606	4818	164.31	1323.84	3.01024	Up	0	0	cds:novel chromosome:GCA_000002525.1:E:2797102:2797842:-1 gene:YALI0_E23694g transcript:CAG79920 description:"YALI0E23694p"	K02985|1|4e-126|449|yli:YALI0E23694g|small subunit ribosomal protein S3e	GO:0044391	GO:0003676//nucleic acid binding;GO:0005198//structural molecule activity	GO:0010467//gene expression	gi|50553820|ref|XP_504321.1|/3.7969e-125/40S ribosomal protein S3 [Yarrowia lipolytica]											CAG79073	459	98	209	45.32	97.96	1.11204	Up	6.58792e-11	2.46088e-10	cds:novel chromosome:GCA_000002525.1:E:364494:364952:1 gene:YALI0_E03322g transcript:CAG79073 description:"YALI0E03322p"	-	-	-	-	gi|50552039|ref|XP_503494.1|/4.65667e-82/YALI0E03322p [Yarrowia lipolytica]
CAG83649	2106	129	1023	11.73	94.3	3.00705	Up	4.32162e-176	5.18676e-175	cds:novel chromosome:GCA_000002525.1:A:387008:389113:-1 gene:YALI0_A03509g transcript:CAG83649 description:"YALI0A03509p"	K14573|1|0.0|1050|yli:YALI0A03509g|nucleolar protein 4	-	GO:0036094//small molecule binding;GO:0097159//organic cyclic compound binding	GO:0042493//response to drug	gi|50543120|ref|XP_499726.1|/0/YALI0A03509p [Yarrowia lipolytica]											CAG79104	954	101	215	21.14	45.64	1.11032	Up	3.83368e-11	1.45255e-10	cds:novel chromosome:GCA_000002525.1:E:448846:449799:1 gene:YALI0_E04048g transcript:CAG79104 description:"YALI0E04048p"	K15117|1|0.0|637|yli:YALI0E04048g|solute carrier family 25, member 34/35	GO:0031224//intrinsic component of membrane	-	GO:0051234//establishment of localization	gi|50552101|ref|XP_503525.1|/0/YALI0E04048p [Yarrowia lipolytica]
CAG77873	429	274	2168	135.64	1087.66	3.00337	Up	0	0	cds:novel chromosome:GCA_000002525.1:F:922982:923622:1 gene:YALI0_F06160g transcript:CAG77873 description:"YALI0F06160p"	K02951|1|4e-68|255|yli:YALI0F06160g|small subunit ribosomal protein S12e	GO:0030529//ribonucleoprotein complex	GO:0005198//structural molecule activity	GO:0010467//gene expression	gi|50555315|ref|XP_505066.1|/2.94212e-67/40S ribosomal protein S12 [Yarrowia lipolytica]											CAG83759	495	263	560	111.8	241.28	1.10979	Up	1.21669e-26	8.63783e-26	cds:novel chromosome:GCA_000002525.1:A:686888:687382:-1 gene:YALI0_A07084g transcript:CAG83759 description:"YALI0A07084p"	-	GO:0005741//mitochondrial outer membrane	-	GO:0006886//intracellular protein transport	gi|50543334|ref|XP_499833.1|/1.50207e-69/YALI0A07084p [Yarrowia lipolytica]
CAG83165	519	336	2657	134.35	1076.64	3.00247	Up	0	0	cds:novel chromosome:GCA_000002525.1:B:2012201:2012840:1 gene:YALI0_B15103g transcript:CAG83165 description:"YALI0B15103p"	K02868|1|3e-95|345|yli:YALI0B15103g|large subunit ribosomal protein L11e	GO:0030529//ribonucleoprotein complex	GO:0003723//RNA binding;GO:0005198//structural molecule activity	GO:0010467//gene expression	gi|210075306|ref|XP_500914.2|/2.63598e-94/60S ribosomal protein L11 [Yarrowia lipolytica]											CAG82672	774	594	1264	155.22	334.97	1.10972	Up	6.06166e-58	8.69431e-57	cds:novel chromosome:GCA_000002525.1:B:455269:456042:1 gene:YALI0_B03124g transcript:CAG82672 description:"YALI0B03124p"	K00545|1|5e-151|532|yli:YALI0B03124g|catechol O-methyltransferase [EC:2.1.1.6]	-	GO:0008171//O-methyltransferase activity	-	gi|50545826|ref|XP_500451.1|/4.8012e-150/YALI0B03124p [Yarrowia lipolytica]
CAG79859	891	768	6033	171.02	1361.44	2.9929	Up	0	0	cds:novel chromosome:GCA_000002525.1:E:2628976:2629866:1 gene:YALI0_E22352g transcript:CAG79859 description:"YALI0E22352p"	K02932|1|3e-143|506|yli:YALI0E22352g|large subunit ribosomal protein L5e	GO:0030529//ribonucleoprotein complex	GO:0019843//rRNA binding;GO:0005198//structural molecule activity	GO:0010467//gene expression	gi|50553706|ref|XP_504264.1|/2.74391e-142/60S ribosomal protein L5 [Yarrowia lipolytica]											CAG84079	4287	1463	3105	65.29	140.64	1.10707	Up	7.2682e-139	2.23102e-137	cds:novel chromosome:GCA_000002525.1:A:1750799:1755141:-1 gene:YALI0_A17020g transcript:CAG84079 description:"YALI0A17020p"	-	-	-	-	gi|50545219|ref|XP_500147.1|/0/YALI0A17020p [Yarrowia lipolytica]
CAG77856	462	333	2613	151.61	1205.68	2.99141	Up	0	0	cds:novel chromosome:GCA_000002525.1:F:863070:863813:-1 gene:YALI0_F05803g transcript:CAG77856 description:"YALI0F05803p"	K02958|1|6e-76|281|yli:YALI0F05803g|small subunit ribosomal protein S15e	GO:0044391	GO:0003676//nucleic acid binding;GO:0005198//structural molecule activity	GO:0010467//gene expression	gi|50555281|ref|XP_505049.1|/4.33565e-75/40S ribosomal protein S15 [Yarrowia lipolytica]											CAG79028	1620	566	1201	68.19	146.81	1.10632	Up	7.93972e-55	1.0826e-53	cds:novel chromosome:GCA_000002525.1:E:241292:242911:1 gene:YALI0_E02200g transcript:CAG79028 description:"YALI0E02200p"	-	-	-	-	gi|50551949|ref|XP_503449.1|/0/YALI0E02200p [Yarrowia lipolytica]
CAG82680	966	51	400	10.43	82.86	2.98994	Up	1.55728e-69	9.21449e-69	cds:novel chromosome:GCA_000002525.1:B:473239:474204:-1 gene:YALI0_B03278g transcript:CAG82680 description:"YALI0B03278p"	-	-	-	-	gi|50545832|ref|XP_500454.1|/1.18341e-149/YALI0B03278p [Yarrowia lipolytica]											CAG80376	1545	255	541	32.26	69.45	1.10623	Up	1.31229e-25	9.01437e-25	cds:novel chromosome:GCA_000002525.1:E:4082149:4083693:1 gene:YALI0_E34353g transcript:CAG80376 description:"YALI0E34353p"	K12811|1|7e-30|131|ctp:CTRG_05692|ATP-dependent RNA helicase DDX46/PRP5 [EC:3.6.4.13];K14779|3|1e-29|130|lel:LELG_03519|ATP-dependent RNA helicase DDX52/ROK1 [EC:3.6.4.13];K12858|4|3e-29|129|clu:CLUG_04075|ATP-dependent RNA helicase DDX23/PRP28 [EC:3.6.4.13]	GO:0043231//intracellular membrane-bounded organelle	GO:0003676//nucleic acid binding;GO:0042623//ATPase activity, coupled;GO:0032550	-	gi|50554721|ref|XP_504769.1|/0/YALI0E34353p [Yarrowia lipolytica]
CAG83105	1380	2159	16880	303.77	2406.73	2.98602	Up	0	0	cds:novel chromosome:GCA_000002525.1:B:1850233:1851612:-1 gene:YALI0_B13794g transcript:CAG83105 description:"YALI0B13794p"	K03320|1|3e-89|328|nhe:NECHADRAFT_57378|ammonium transporter, Amt family	GO:0031224//intrinsic component of membrane	GO:0008509//anion transmembrane transporter activity	GO:0015696//ammonium transport	gi|50546769|ref|XP_500854.1|/0/YALI0B13794p [Yarrowia lipolytica]											CAG83803	993	669	1418	134.21	288.55	1.10433	Up	2.89032e-64	4.46839e-63	cds:novel chromosome:GCA_000002525.1:A:842480:843472:1 gene:YALI0_A08448g transcript:CAG83803 description:"YALI0A08448p"	K01101|1|8e-49|193|uma:UM04979.1|4-nitrophenyl phosphatase [EC:3.1.3.41]	-	GO:0005548//phospholipid transporter activity	GO:0042493//response to drug	gi|50543420|ref|XP_499876.1|/0/YALI0A08448p [Yarrowia lipolytica]
CAG82582	1926	251	1962	25.03	198.23	2.98545	Up	0	0	cds:novel chromosome:GCA_000002525.1:B:164502:166427:-1 gene:YALI0_B00990g transcript:CAG82582 description:"YALI0B00990p"	K06943|1|0.0|1196|yli:YALI0B00990g|nucleolar GTP-binding protein	GO:0031981//nuclear lumen	GO:0032550	GO:0042254//ribosome biogenesis;GO:0042493//response to drug	gi|50545659|ref|XP_500368.1|/0/YALI0B00990p [Yarrowia lipolytica]											CAG80225	2547	59	125	4.47	9.61	1.10426	Up	5.47964e-07	1.56978e-06	cds:novel chromosome:GCA_000002525.1:E:3669984:3672530:1 gene:YALI0_E31130g transcript:CAG80225 description:"YALI0E31130p"	-	-	-	-	gi|50554425|ref|XP_504621.1|/0/YALI0E31130p [Yarrowia lipolytica]
CAG78676	393	69	539	37.75	298.85	2.98487	Up	6.11166e-93	4.46011e-92	cds:novel chromosome:GCA_000002525.1:F:3266500:3267163:-1 gene:YALI0_F25399g transcript:CAG78676 description:"YALI0F25399p"	K02957|1|6e-70|260|yli:YALI0F25399g|small subunit ribosomal protein S15Ae	GO:0030529//ribonucleoprotein complex	GO:0005198//structural molecule activity	GO:0010467//gene expression	gi|50556914|ref|XP_505865.1|/7.01284e-69/40S ribosomal protein S22 [Yarrowia lipolytica]											CAG79968	858	342	724	80.08	171.93	1.10231	Up	1.42357e-33	1.26156e-32	cds:novel chromosome:GCA_000002525.1:E:2965071:2965928:1 gene:YALI0_E24805g transcript:CAG79968 description:"YALI0E24805p"	-	-	GO:0003824//catalytic activity	-	gi|50553921|ref|XP_504369.1|/3.14484e-164/YALI0E24805p [Yarrowia lipolytica]
CAG77844	579	417	3253	147.78	1168.29	2.98288	Up	0	0	cds:novel chromosome:GCA_000002525.1:F:827832:828699:-1 gene:YALI0_F05544g transcript:CAG77844 description:"YALI0F05544p"	K02997|1|8e-99|358|yli:YALI0F05544g|small subunit ribosomal protein S9e	GO:0044391	GO:0003723//RNA binding;GO:0005198//structural molecule activity	GO:0010467//gene expression	gi|50555257|ref|XP_505037.1|/6.8015e-98/40S ribosomal protein S9 [Yarrowia lipolytica]											CAG84233	1482	362	766	47.82	102.66	1.10219	Up	2.15776e-35	2.01032e-34	cds:novel chromosome:GCA_000002525.1:A:2212807:2214288:1 gene:YALI0_A20614g transcript:CAG84233 description:"YALI0A20614p"	K14793|1|0.0|962|yli:YALI0A20614g|ribosomal RNA-processing protein 9	-	-	-	gi|50545515|ref|XP_500295.1|/0/YALI0A20614p [Yarrowia lipolytica]
CAG83257	825	14	109	3.38	26.7	2.98174	Up	6.0138e-20	1.75952e-19	cds:novel chromosome:GCA_000002525.1:B:2257539:2258363:1 gene:YALI0_B17160g transcript:CAG83257 description:"YALI0B17160p"	-	-	-	-	gi|50547069|ref|XP_501004.1|/8.60043e-132/YALI0B17160p [Yarrowia lipolytica]											CAG78821	648	338	715	106.94	229.36	1.10081	Up	3.97768e-33	3.47173e-32	cds:novel chromosome:GCA_000002525.1:F:3676758:3677405:1 gene:YALI0_F29183g transcript:CAG78821 description:"YALI0F29183p"	-	GO:0044425//membrane part	-	-	gi|50557202|ref|XP_506009.1|/2.54629e-89/YALI0F29183p [Yarrowia lipolytica]
CAG84124	813	669	5206	164.24	1295.18	2.97928	Up	0	0	cds:novel chromosome:GCA_000002525.1:A:1901239:1902773:1 gene:YALI0_A18205g transcript:CAG84124 description:"YALI0A18205p"	K02998|1|1e-116|418|yli:YALI0A18205g|small subunit ribosomal protein SAe	GO:0044391	GO:0005198//structural molecule activity	GO:0010467//gene expression	gi|210075142|ref|XP_500192.2|/1.09818e-115/40S ribosomal protein S0 [Yarrowia lipolytica]											CAG78907	324	1105	2338	761.94	1632.82	1.09962	Up	2.24662e-104	4.90551e-103	cds:novel chromosome:GCA_000002525.1:F:3905520:3906004:-1 gene:YALI0_F31405g transcript:CAG78907 description:"YALI0F31405p"	K02917|1|3e-56|215|yli:YALI0F31405g|large subunit ribosomal protein L35Ae	GO:0030529//ribonucleoprotein complex	GO:0005198//structural molecule activity	GO:0010467//gene expression	gi|210076107|ref|XP_506094.2|/3.35942e-55/60S ribosomal protein L33 [Yarrowia lipolytica]
CAG81935	603	477	3700	161.69	1271.02	2.97468	Up	0	0	cds:novel chromosome:GCA_000002525.1:C:1258346:1259460:1 gene:YALI0_C09218g transcript:CAG81935 description:"YALI0C09218p"	K02872|1|4e-89|326|yli:YALI0C09218g|large subunit ribosomal protein L13Ae	GO:0044391	GO:0005198//structural molecule activity	GO:0010467//gene expression	gi|50548325|ref|XP_501632.1|/3.18245e-88/60S ribosomal protein L16 [Yarrowia lipolytica]											CAG82067	828	359	758	87.3	186.94	1.09852	Up	6.91328e-35	6.36623e-34	cds:novel chromosome:GCA_000002525.1:C:1724345:1725714:1 gene:YALI0_C12364g transcript:CAG82067 description:"YALI0C12364p"	K09467|1|3e-19|94.7|lbc:LACBIDRAFT_296037|zinc-finger protein CreA/MIG	GO:0044464	GO:0097159//organic cyclic compound binding;GO:0046914//transition metal ion binding	-	gi|210075479|ref|XP_501757.2|/9.12758e-65/YALI0C12364p [Yarrowia lipolytica]
CAG78219	1407	43	332	5.93	46.39	2.96771	Up	1.48108e-57	7.79715e-57	cds:novel chromosome:GCA_000002525.1:F:1924230:1925636:1 gene:YALI0_F14377g transcript:CAG78219 description:"YALI0F14377p"	K14557|1|0.0|919|yli:YALI0F14377g|U3 small nucleolar RNA-associated protein 6	GO:0044464	-	GO:0009607//response to biotic stimulus;GO:0033554//cellular response to stress;GO:0042594//response to starvation;GO:0010467//gene expression;GO:0040007//growth	gi|50556004|ref|XP_505410.1|/0/YALI0F14377p [Yarrowia lipolytica]											CAG78914	288	71	150	56.31	120.47	1.09721	Up	4.4177e-08	1.3666e-07	cds:novel chromosome:GCA_000002525.1:F:3919005:3919645:1 gene:YALI0_F31559g transcript:CAG78914 description:"YALI0F31559p"	-	GO:0030529//ribonucleoprotein complex	GO:0005198//structural molecule activity	GO:0010467//gene expression	gi|50557386|ref|XP_506101.1|/7.97897e-49/YALI0F31559p [Yarrowia lipolytica]
CAG79334	423	7	54	3.52	27.53	2.96736	Up	1.74163e-10	3.79205e-10	cds:novel chromosome:GCA_000002525.1:E:1171740:1172162:1 gene:YALI0_E09647g transcript:CAG79334 description:"YALI0E09647p"	-	-	-	-	gi|50552666|ref|XP_503743.1|/7.52632e-71/YALI0E09647p [Yarrowia lipolytica]											CAG82916	1203	620	1306	101.72	217.37	1.09555	Up	1.40694e-58	2.03175e-57	cds:novel chromosome:GCA_000002525.1:B:1263561:1264763:1 gene:YALI0_B09273g transcript:CAG82916 description:"YALI0B09273p"	K07300|1|0.0|775|yli:YALI0B09273g|Ca2+:H+ antiporter	GO:0031224//intrinsic component of membrane;GO:0000324//fungal-type vacuole	GO:0015368//calcium:cation antiporter activity;GO:0015299//solute:proton antiporter activity	GO:0044763;GO:0070838//divalent metal ion transport	gi|210075258|ref|XP_500674.2|/0/YALI0B09273p [Yarrowia lipolytica]
CAG83713	1098	46	354	8.22	64.08	2.96266	Up	3.6227e-61	1.97091e-60	cds:novel chromosome:GCA_000002525.1:A:569106:570203:-1 gene:YALI0_A05555g transcript:CAG83713 description:"YALI0A05555p"	K11108|1|0.0|682|yli:YALI0A05555g|RNA 3'-terminal phosphate cyclase-like protein	GO:0031981//nuclear lumen	-	GO:0010467//gene expression;GO:0022613//ribonucleoprotein complex biogenesis	gi|50543244|ref|XP_499788.1|/0/YALI0A05555p [Yarrowia lipolytica]											CAG78648	1548	194	408	24.5	52.27	1.0932	Up	2.29752e-19	1.27609e-18	cds:novel chromosome:GCA_000002525.1:F:3199419:3200966:-1 gene:YALI0_F24651g transcript:CAG78648 description:"YALI0F24651p"	K02259|1|0.0|951|yli:YALI0F24651g|cytochrome c oxidase assembly protein subunit 15	-	GO:0016491//oxidoreductase activity	GO:0006783//heme biosynthetic process	gi|50556858|ref|XP_505837.1|/0/YALI0F24651p [Yarrowia lipolytica]
CAG83738	2322	37	285	3.05	23.77	2.96226	Up	1.41692e-49	6.56166e-49	cds:novel chromosome:GCA_000002525.1:A:639490:641811:-1 gene:YALI0_A06611g transcript:CAG83738 description:"YALI0A06611p"	-	GO:0043231//intracellular membrane-bounded organelle	-	GO:0006396//RNA processing	gi|50543292|ref|XP_499812.1|/0/YALI0A06611p [Yarrowia lipolytica]											CAG82765	1206	89	187	14.56	31.04	1.09212	Up	1.21146e-09	4.19948e-09	cds:novel chromosome:GCA_000002525.1:B:752957:754162:-1 gene:YALI0_B05544g transcript:CAG82765 description:"YALI0B05544p"	-	-	-	-	gi|50545994|ref|XP_500534.1|/0/YALI0B05544p [Yarrowia lipolytica]
CAG81045	3297	150	1154	8.64	67.33	2.96215	Up	1.6563e-195	2.16822e-194	cds:novel chromosome:GCA_000002525.1:D:1876550:1879846:1 gene:YALI0_D15356g transcript:CAG81045 description:"YALI0D15356p"	K14832|1|0.0|1455|yli:YALI0D15356g|ribosome biogenesis protein MAK21	-	-	GO:0042493//response to drug	gi|50550769|ref|XP_502857.1|/0/YALI0D15356p [Yarrowia lipolytica]											CAG77860	1185	269	565	44.83	95.53	1.09149	Up	3.81484e-26	2.66955e-25	cds:novel chromosome:GCA_000002525.1:F:870417:871601:1 gene:YALI0_F05874g transcript:CAG77860 description:"YALI0F05874p"	K01758|1|0.0|769|yli:YALI0F05874g|cystathionine gamma-lyase [EC:4.4.1.1]	-	GO:0043168//anion binding;GO:0016846//carbon-sulfur lyase activity	GO:0019344//cysteine biosynthetic process	gi|50555289|ref|XP_505053.1|/0/YALI0F05874p [Yarrowia lipolytica]
CAG83236	1233	38	292	6.01	46.82	2.96169	Up	1.0725e-50	5.06645e-50	cds:novel chromosome:GCA_000002525.1:B:2193840:2195072:1 gene:YALI0_B16654g transcript:CAG83236 description:"YALI0B16654p"	K14841|1|0.0|822|yli:YALI0B16654g|ribosome biogenesis protein NSA1	GO:0031981//nuclear lumen	-	GO:0042254//ribosome biogenesis	gi|50547027|ref|XP_500983.1|/0/YALI0B16654p [Yarrowia lipolytica]											CAG80935	1338	213	446	31.28	66.45	1.08703	Up	7.64722e-21	4.4908e-20	cds:novel chromosome:GCA_000002525.1:D:1559689:1561026:1 gene:YALI0_D12496g transcript:CAG80935 description:"YALI0D12496p"	-	-	-	-	gi|50550549|ref|XP_502747.1|/0/YALI0D12496p [Yarrowia lipolytica]
CAG81781	1455	120	921	15.98	124.3	2.95949	Up	3.20378e-156	3.47113e-155	cds:novel chromosome:GCA_000002525.1:C:714272:715726:1 gene:YALI0_C05599g transcript:CAG81781 description:"YALI0C05599p"	K14813|1|0.0|945|yli:YALI0C05599g|metalloprotease ARX1 [EC:3.-.-.-]	GO:0043231//intracellular membrane-bounded organelle	GO:0043169//cation binding;GO:0070011//peptidase activity, acting on L-amino acid peptides	GO:0019538//protein metabolic process	gi|50548021|ref|XP_501480.1|/0/YALI0C05599p [Yarrowia lipolytica]											CAG81866	1026	903	1891	175.03	371.8	1.08692	Up	5.6309e-83	1.02812e-81	cds:novel chromosome:GCA_000002525.1:C:1007128:1008153:1 gene:YALI0_C07612g transcript:CAG81866 description:"YALI0C07612p"	-	-	-	-	gi|50548187|ref|XP_501563.1|/4.5075e-134/YALI0C07612p [Yarrowia lipolytica]
CAG83852	372	428	3278	249.44	1936.2	2.95646	Up	0	0	cds:novel chromosome:GCA_000002525.1:A:1003497:1004262:1 gene:YALI0_A09922g transcript:CAG83852 description:"YALI0A09922p"	K02918|1|4e-53|204|yli:YALI0A09922g|large subunit ribosomal protein L35e	GO:0030529//ribonucleoprotein complex	GO:0005198//structural molecule activity	GO:0010467//gene expression	gi|50543518|ref|XP_499925.1|/4.5005e-52/60S ribosomal protein L35 [Yarrowia lipolytica]											CAG78193	1605	53	111	6.45	13.7	1.0868	Up	3.1554e-06	8.50994e-06	cds:novel chromosome:GCA_000002525.1:F:1847948:1849552:1 gene:YALI0_F13739g transcript:CAG78193 description:"YALI0F13739p"	K08158|1|1e-70|266|pic:PICST_59685|MFS transporter, DHA1 family, multidrug resistance protein;K08157|2|2e-69|262|lel:LELG_05567|MFS transporter, DHA1 family, multidrug resistance protein	GO:0031224//intrinsic component of membrane	-	GO:0044763	gi|50555956|ref|XP_505386.1|/0/YALI0F13739p [Yarrowia lipolytica]
CAG81625	822	227	1736	55.08	426.85	2.95413	Up	2.763e-292	5.19003e-291	cds:novel chromosome:GCA_000002525.1:C:197136:197957:1 gene:YALI0_C01419g transcript:CAG81625 description:"YALI0C01419p"	K02564|1|2e-146|516|yli:YALI0C01419g|glucosamine-6-phosphate deaminase [EC:3.5.99.6]	-	GO:0016861//intramolecular oxidoreductase activity, interconverting aldoses and ketoses	GO:0044238;GO:1901071	gi|50547721|ref|XP_501330.1|/2.31564e-145/YALI0C01419p [Yarrowia lipolytica]											CAG78551	735	418	873	115.45	244.51	1.08263	Up	4.8367e-39	4.88591e-38	cds:novel chromosome:GCA_000002525.1:F:2940813:2941547:1 gene:YALI0_F22187g transcript:CAG78551 description:"YALI0F22187p"	-	-	-	-	gi|50556664|ref|XP_505740.1|/1.33466e-106/YALI0F22187p [Yarrowia lipolytica]
CAG82895	2145	127	971	11.34	87.84	2.95346	Up	2.7127e-164	3.06458e-163	cds:novel chromosome:GCA_000002525.1:B:1202153:1204297:1 gene:YALI0_B08756g transcript:CAG82895 description:"YALI0B08756p"	K14799|1|0.0|1302|yli:YALI0B08756g|pre-rRNA-processing protein TSR1	GO:0043231//intracellular membrane-bounded organelle	-	GO:0022613//ribonucleoprotein complex biogenesis	gi|50546275|ref|XP_500653.1|/0/YALI0B08756p [Yarrowia lipolytica]											CAG79523	621	322	672	106.69	225.75	1.0813	Up	2.16968e-30	1.74508e-29	cds:novel chromosome:GCA_000002525.1:E:1698852:1699548:-1 gene:YALI0_E14124g transcript:CAG79523 description:"YALI0E14124p"	-	GO:0030529//ribonucleoprotein complex	GO:0005198//structural molecule activity	GO:0010467//gene expression	gi|50553040|ref|XP_503930.1|/8.28371e-95/YALI0E14124p [Yarrowia lipolytica]
CAG81203	912	45	343	9.78	75.51	2.94876	Up	4.8272e-59	2.58196e-58	cds:novel chromosome:GCA_000002525.1:D:2401810:2402721:1 gene:YALI0_D18986g transcript:CAG81203 description:"YALI0D18986p"	K14770|1|8e-77|286|yli:YALI0D18986g|U3 small nucleolar RNA-associated protein 16	-	-	-	gi|50551075|ref|XP_503011.1|/7.92578e-76/YALI0D18986p [Yarrowia lipolytica]											CAG79202	423	270	562	136.9	288.74	1.07665	Up	1.52187e-25	1.04427e-24	cds:novel chromosome:GCA_000002525.1:E:718217:718639:-1 gene:YALI0_E06237g transcript:CAG79202 description:"YALI0E06237p"	-	GO:0019866//organelle inner membrane;GO:0005758//mitochondrial intermembrane space	GO:0043169//cation binding;GO:0022892	GO:0006626//protein targeting to mitochondrion	gi|50552422|ref|XP_503621.1|/4.40212e-79/YALI0E06237p [Yarrowia lipolytica]
CAG80186	4704	203	1543	8.15	62.8	2.94589	Up	3.22866e-259	5.35216e-258	cds:novel chromosome:GCA_000002525.1:E:3563826:3568529:1 gene:YALI0_E30217g transcript:CAG80186 description:"YALI0E30217p"	K14792|1|0.0|2816|yli:YALI0E30217g|rRNA biogenesis protein RRP5	GO:0043231//intracellular membrane-bounded organelle	GO:0003676//nucleic acid binding	GO:0006396//RNA processing	gi|50554347|ref|XP_504582.1|/0/YALI0E30217p [Yarrowia lipolytica]											CAG81412	2127	778	1617	70.84	149.41	1.07664	Up	4.25962e-70	6.95774e-69	cds:novel chromosome:GCA_000002525.1:D:3129612:3131738:-1 gene:YALI0_D23947g transcript:CAG81412 description:"YALI0D23947p"	-	-	-	-	gi|50551477|ref|XP_503212.1|/0/YALI0D23947p [Yarrowia lipolytica]
CAG77642	537	20	152	7.7	59.31	2.94535	Up	5.78174e-27	1.97675e-26	cds:novel chromosome:GCA_000002525.1:F:142565:143101:-1 gene:YALI0_F00902g transcript:CAG77642 description:"YALI0F00902p"	-	-	-	-	gi|50554863|ref|XP_504840.1|/5.9703e-55/YALI0F00902p [Yarrowia lipolytica]											CAR64349	348	1591	3309	1009.1	2125.92	1.07502	Up	1.13392e-141	3.56681e-140	cds:novel chromosome:GCA_000002525.1:E:3823377:3823872:-1 gene:YALI0_E32208g transcript:CAR64349 description:"YALI0E32208p"	K02891|1|4e-24|108|ure:UREG_04581|large subunit ribosomal protein L22e	GO:0030529//ribonucleoprotein complex	GO:0005198//structural molecule activity	GO:0010467//gene expression	gi|210076276|ref|XP_002143093.1|/1.93369e-50/60S ribosomal protein L22 [Yarrowia lipolytica]
CAG77656	855	102	774	23.73	182.49	2.94303	Up	7.7361e-131	7.27652e-130	cds:novel chromosome:GCA_000002525.1:F:198167:199021:1 gene:YALI0_F01210g transcript:CAG77656 description:"YALI0F01210p"	K09885|1|2e-156|550|yli:YALI0F01210g|aquaporin rerated protein, other eukaryote	GO:0031224//intrinsic component of membrane	GO:0005372//water transmembrane transporter activity	GO:0051234//establishment of localization;GO:0050826//response to freezing;GO:0006970//response to osmotic stress;GO:0009987//cellular process	gi|50554891|ref|XP_504854.1|/1.55461e-155/YALI0F01210p [Yarrowia lipolytica]											CAG80079	423	178	370	90.25	190.1	1.07476	Up	2.66036e-17	1.37096e-16	cds:novel chromosome:GCA_000002525.1:E:3268059:3268481:1 gene:YALI0_E27676g transcript:CAG80079 description:"YALI0E27676p"	K03020|1|1e-76|283|yli:YALI0E27676g|DNA-directed RNA polymerases I and III subunit RPAC2	-	GO:0034062//RNA polymerase activity;GO:0003676//nucleic acid binding	GO:0010467//gene expression	gi|50554135|ref|XP_504476.1|/1.01486e-75/YALI0E27676p [Yarrowia lipolytica]
CAG80639	1779	1205	9123	130.37	1000.22	2.93963	Up	0	0	cds:novel chromosome:GCA_000002525.1:D:721233:723011:-1 gene:YALI0_D05621g transcript:CAG80639 description:"YALI0D05621p"	K03457|1|0.0|1154|yli:YALI0D05621g|nucleobase:cation symporter-1, NCS1 family	-	GO:0015932//nucleobase-containing compound transmembrane transporter activity	GO:0044765	gi|50549957|ref|XP_502451.1|/0/YALI0D05621p [Yarrowia lipolytica]											CAG79923	879	342	710	78.05	164.34	1.07421	Up	1.13577e-31	9.52071e-31	cds:novel chromosome:GCA_000002525.1:E:2806692:2807570:-1 gene:YALI0_E23760g transcript:CAG79923 description:"YALI0E23760p"	-	GO:0044391	GO:0005198//structural molecule activity	GO:0010467//gene expression	gi|50553826|ref|XP_504324.1|/3.7128e-168/YALI0E23760p [Yarrowia lipolytica]
CAG81531	3774	76	575	3.82	29.25	2.93679	Up	1.66861e-97	1.26571e-96	cds:novel chromosome:GCA_000002525.1:D:3542396:3546277:1 gene:YALI0_D26620g transcript:CAG81531 description:"YALI0D26620p"	K14780|1|0.0|2099|yli:YALI0D26620g|ATP-dependent RNA helicase DHX37/DHR1 [EC:3.6.4.13]	-	GO:0032550;GO:0042623//ATPase activity, coupled	-	gi|50551701|ref|XP_503325.1|/0/YALI0D26620p [Yarrowia lipolytica]											CAG81752	1698	121	251	13.89	29.23	1.0734	Up	3.6692e-12	1.48497e-11	cds:novel chromosome:GCA_000002525.1:C:622876:624573:1 gene:YALI0_C04730g transcript:CAG81752 description:"YALI0C04730p"	K05841|1|5e-84|311|fgr:FG07850.1|sterol 3beta-glucosyltransferase [EC:2.4.1.173];K08139|2|1e-57|223|dha:DEHA2C11374g|MFS transporter, SP family, sugar:H+ symporter;K15196|3|1e-56|220|afv:AFLA_020970|transcription factor IIIB 90 kDa subunit	GO:0031224//intrinsic component of membrane	GO:0022857//transmembrane transporter activity	GO:0006810//transport;GO:0044763	gi|50547963|ref|XP_501451.1|/0/YALI0C04730p [Yarrowia lipolytica]
CAG81865	1254	9	68	1.4	10.71	2.93546	Up	9.11196e-13	2.16511e-12	cds:novel chromosome:GCA_000002525.1:C:997905:999158:-1 gene:YALI0_C07590g transcript:CAG81865 description:"YALI0C07590p"	K03325|1|0.0|841|yli:YALI0C07590g|arsenite transporter, ACR3 family	GO:0031224//intrinsic component of membrane	GO:0005343//organic acid:sodium symporter activity	GO:0030001//metal ion transport	gi|50548185|ref|XP_501562.1|/0/YALI0C07590p [Yarrowia lipolytica]											CAG82844	861	150	311	34.99	73.58	1.07237	Up	1.04587e-14	4.83304e-14	cds:novel chromosome:GCA_000002525.1:B:1021177:1022037:-1 gene:YALI0_B07601g transcript:CAG82844 description:"YALI0B07601p"	-	-	-	-	gi|50546168|ref|XP_500611.1|/2.13744e-136/YALI0B07601p [Yarrowia lipolytica]
CAG80670	945	15	113	3.14	23.96	2.93179	Up	2.54314e-20	7.50297e-20	cds:novel chromosome:GCA_000002525.1:D:816226:817170:-1 gene:YALI0_D06369g transcript:CAG80670 description:"YALI0D06369p"	-	-	-	-	gi|50550019|ref|XP_502482.1|/6.50223e-161/YALI0D06369p [Yarrowia lipolytica]											CAG79827	900	73	151	16.25	34.09	1.06891	Up	7.96776e-08	2.434e-07	cds:novel chromosome:GCA_000002525.1:E:2550105:2551004:1 gene:YALI0_E21527g transcript:CAG79827 description:"YALI0E21527p"	-	-	-	-	gi|50553642|ref|XP_504232.1|/9.23112e-162/YALI0E21527p [Yarrowia lipolytica]
CAG83894	474	26	195	11.5	87.42	2.92633	Up	5.76662e-34	2.20423e-33	cds:novel chromosome:GCA_000002525.1:A:1147178:1147651:1 gene:YALI0_A10967g transcript:CAG83894 description:"YALI0A10967p"	-	-	-	-	gi|50543598|ref|XP_499965.1|/1.83397e-71/YALI0A10967p [Yarrowia lipolytica]											CAG80649	2430	107	221	8.5	17.82	1.06796	Up	8.66238e-11	3.20564e-10	cds:novel chromosome:GCA_000002525.1:D:749892:752321:-1 gene:YALI0_D05841g transcript:CAG80649 description:"YALI0D05841p"	K05389|1|6e-76|285|sce:YJL093C|potassium channel subfamily K, other eukaryote	-	-	-	gi|50549977|ref|XP_502461.1|/0/YALI0D05841p [Yarrowia lipolytica]
CAG81336	459	19	142	8.71	66	2.92172	Up	4.37778e-25	1.44462e-24	cds:novel chromosome:GCA_000002525.1:D:2804740:2805198:1 gene:YALI0_D22088g transcript:CAG81336 description:"YALI0D22088p"	-	GO:0005840//ribosome	GO:0005198//structural molecule activity	GO:0010467//gene expression	gi|50551329|ref|XP_503138.1|/4.36863e-72/mitochondrial 54S ribosomal protein YmL19 [Yarrowia lipolytica]											CAG79797	333	365	755	243.72	510.62	1.06703	Up	2.54418e-33	2.23592e-32	cds:novel chromosome:GCA_000002525.1:E:2462889:2463221:-1 gene:YALI0_E20779g transcript:CAG79797 description:"YALI0E20779p"	-	-	-	-	gi|50553582|ref|XP_504202.1|/7.66381e-60/YALI0E20779p [Yarrowia lipolytica]
CAG83149	3072	130	967	8.04	60.62	2.91453	Up	2.14958e-161	2.39014e-160	cds:novel chromosome:GCA_000002525.1:B:1958211:1961282:-1 gene:YALI0_B14751g transcript:CAG83149 description:"YALI0B14751p"	K14521|1|0.0|1863|yli:YALI0B14751g|N-acetyltransferase 10 [EC:2.3.1.-]	GO:0044424	-	-	gi|50546857|ref|XP_500898.1|/0/YALI0B14751p [Yarrowia lipolytica]											CAR64305	264	178	367	156.81	327.4	1.06204	Up	6.7532e-17	3.42184e-16	cds:novel chromosome:GCA_000002525.1:C:2917503:2918198:-1 gene:YALI0_C21789g transcript:CAR64305 description:"YALI0C21789p"	-	-	-	-	gi|210075573|ref|XP_002143040.1|/2.45311e-45/YALI0C21789p [Yarrowia lipolytica]
CAG79343	3498	231	1715	12.52	94.23	2.91195	Up	1.66847e-284	3.0266e-283	cds:novel chromosome:GCA_000002525.1:E:1199178:1202675:1 gene:YALI0_E09845g transcript:CAG79343 description:"YALI0E09845p"	K03002|1|0.0|2367|yli:YALI0E09845g|DNA-directed RNA polymerase I subunit RPA2 [EC:2.7.7.6]	GO:0043231//intracellular membrane-bounded organelle	GO:0034062//RNA polymerase activity;GO:0003676//nucleic acid binding;GO:0001882//nucleoside binding	GO:0010467//gene expression	gi|50552684|ref|XP_503752.1|/0/YALI0E09845p [Yarrowia lipolytica]											CAG78683	1800	52	107	5.62	11.73	1.06156	Up	7.19322e-06	1.85419e-05	cds:novel chromosome:GCA_000002525.1:F:3283217:3285016:-1 gene:YALI0_F25553g transcript:CAG78683 description:"YALI0F25553p"	K05841|1|4e-74|278|fgr:FG07850.1|sterol 3beta-glucosyltransferase [EC:2.4.1.173];K15196|2|1e-55|217|afv:AFLA_020970|transcription factor IIIB 90 kDa subunit;K08139|3|3e-50|199|ncr:NCU05627|MFS transporter, SP family, sugar:H+ symporter	GO:0031224//intrinsic component of membrane	GO:0022857//transmembrane transporter activity	GO:0051234//establishment of localization;GO:0044763	gi|50556928|ref|XP_505872.1|/0/YALI0F25553p [Yarrowia lipolytica]
CAG78527	1188	243	1801	39.97	300.18	2.90884	Up	2.06366e-298	3.95836e-297	cds:novel chromosome:GCA_000002525.1:F:2863798:2864985:-1 gene:YALI0_F21659g transcript:CAG78527 description:"YALI0F21659p"	K14709|1|0.0|717|yli:YALI0F21659g|solute carrier family 39 (zinc transporter), member 1/2/3	GO:0031224//intrinsic component of membrane	GO:0046915//transition metal ion transmembrane transporter activity	GO:0044763;GO:0006829//zinc ion transport	gi|50556616|ref|XP_505716.1|/0/YALI0F21659p [Yarrowia lipolytica]											CAG81369	1935	311	639	31.2	65.06	1.06022	Up	4.6425e-28	3.45011e-27	cds:novel chromosome:GCA_000002525.1:D:2966472:2968406:-1 gene:YALI0_D22913g transcript:CAG81369 description:"YALI0D22913p"	K10866|1|1e-92|340|fgr:FG00711.1|DNA repair protein RAD50 [EC:3.6.-.-];K13095|3|4e-79|295|fgr:FG02080.1|splicing factor 1;K01952|4|4e-52|205|pno:SNOG_10851|phosphoribosylformylglycinamidine synthase [EC:6.3.5.3];K08197|5|3e-16|86.3|ctp:CTRG_01806|MFS transporter, SIT family, siderophore-iron:H+ symporter	GO:0031224//intrinsic component of membrane	-	GO:0044763	gi|50551391|ref|XP_503169.1|/0/YALI0D22913p [Yarrowia lipolytica]
CAG81272	459	366	2710	167.86	1259.63	2.90767	Up	0	0	cds:novel chromosome:GCA_000002525.1:D:2614167:2614975:1 gene:YALI0_D20614g transcript:CAG81272 description:"YALI0D20614p"	K02964|1|8e-85|310|yli:YALI0D20614g|small subunit ribosomal protein S18e	GO:0030529//ribonucleoprotein complex	GO:0003676//nucleic acid binding;GO:0005198//structural molecule activity	GO:0010467//gene expression	gi|210075787|ref|XP_503080.2|/6.49784e-84/40S ribosomal protein S18 [Yarrowia lipolytica]											CAG83659	993	323	664	64.8	135.12	1.06018	Up	3.99058e-29	3.07347e-28	cds:novel chromosome:GCA_000002525.1:A:408835:409827:-1 gene:YALI0_A03773g transcript:CAG83659 description:"YALI0A03773p"	K11294|1|7e-14|77.4|lbc:LACBIDRAFT_147552|nucleolin;K13091|3|1e-13|76.6|mgr:MGG_12101|RNA-binding protein 39	-	GO:0036094//small molecule binding;GO:0097159//organic cyclic compound binding	-	gi|50543140|ref|XP_499736.1|/1.19385e-160/YALI0A03773p [Yarrowia lipolytica]
CAG80878	2175	88	651	7.74	58.06	2.90714	Up	6.21568e-109	5.14516e-108	cds:novel chromosome:GCA_000002525.1:D:1412159:1414333:1 gene:YALI0_D11242g transcript:CAG80878 description:"YALI0D11242p"	K14790|1|0.0|1248|yli:YALI0D11242g|nucleolar protein 9	GO:0031981//nuclear lumen	GO:0003676//nucleic acid binding	GO:0006364//rRNA processing	gi|50550435|ref|XP_502690.1|/0/YALI0D11242p [Yarrowia lipolytica]											CAG81630	1923	149	306	15.05	31.35	1.0587	Up	3.17644e-14	1.44371e-13	cds:novel chromosome:GCA_000002525.1:C:213910:215832:-1 gene:YALI0_C01573g transcript:CAG81630 description:"YALI0C01573p"	K03509|1|0.0|1071|yli:YALI0C01573g|DNA polymerase eta subunit [EC:2.7.7.7]	-	GO:0003677//DNA binding;GO:0034061	GO:0006259//DNA metabolic process	gi|50547727|ref|XP_501333.1|/0/YALI0C01573p [Yarrowia lipolytica]
CAG81155	1623	22	163	2.62	19.65	2.90689	Up	1.82666e-28	6.43946e-28	cds:novel chromosome:GCA_000002525.1:D:2227743:2229365:-1 gene:YALI0_D17974g transcript:CAG81155 description:"YALI0D17974p"	K08856|1|2e-111|402|ani:AN1476.2|serine/threonine kinase 16 [EC:2.7.11.1];K01426|2|9e-97|353|mgr:MGG_14363|amidase [EC:3.5.1.4];K00492|3|7e-23|108|afv:AFLA_131810|[EC:1.14.13.-];K08157|4|8e-21|101|kla:KLLA0F18106g|MFS transporter, DHA1 family, multidrug resistance protein	GO:0031224//intrinsic component of membrane	-	GO:0044763	gi|50550979|ref|XP_502963.1|/0/YALI0D17974p [Yarrowia lipolytica]											CAG83281	618	152	312	50.63	105.36	1.05726	Up	1.84822e-14	8.48523e-14	cds:novel chromosome:GCA_000002525.1:B:2313252:2314419:1 gene:YALI0_B17732g transcript:CAG83281 description:"YALI0B17732p"	-	GO:0030529//ribonucleoprotein complex	GO:0005198//structural molecule activity	GO:0010467//gene expression	gi|50547117|ref|XP_501028.1|/2.07212e-114/YALI0B17732p [Yarrowia lipolytica]
CAG79693	981	80	591	16.09	120.45	2.9042	Up	5.53434e-99	4.24366e-98	cds:novel chromosome:GCA_000002525.1:E:2185689:2186669:-1 gene:YALI0_E18282g transcript:CAG79693 description:"YALI0E18282p"	K11434|1|0.0|671|yli:YALI0E18282g|protein arginine N-methyltransferase 1 [EC:2.1.1.-]	-	GO:0016741	GO:0008213	gi|50553374|ref|XP_504098.1|/0/YALI0E18282p [Yarrowia lipolytica]											CAG78463	651	116	238	36.52	75.97	1.05674	Up	2.30896e-11	8.87009e-11	cds:novel chromosome:GCA_000002525.1:F:2696927:2697577:-1 gene:YALI0_F20240g transcript:CAG78463 description:"YALI0F20240p"	K12590|1|2e-106|383|yli:YALI0F20240g|exosome complex component RRP46	-	-	-	gi|50556492|ref|XP_505654.1|/1.96147e-105/YALI0F20240p [Yarrowia lipolytica]
CAG83766	1875	41	302	4.2	31.37	2.90092	Up	2.62522e-51	1.25603e-50	cds:novel chromosome:GCA_000002525.1:A:716455:718329:-1 gene:YALI0_A07425g transcript:CAG83766 description:"YALI0A07425p"	K03379|1|4e-67|255|mgr:MGG_06577|cyclohexanone monooxygenase [EC:1.14.13.22];K00540|4|4e-28|125|afm:AFUA_8G00440|[EC:1.-.-.-]	-	-	-	gi|50543348|ref|XP_499840.1|/0/YALI0A07425p [Yarrowia lipolytica]											CAG83440	900	246	504	54.75	113.78	1.05532	Up	2.45558e-22	1.52968e-21	cds:novel chromosome:GCA_000002525.1:B:2831241:2832140:1 gene:YALI0_B21560g transcript:CAG83440 description:"YALI0B21560p"	K11886|1|3e-30|131|cim:CIMG_07280|proteasome component ECM29	-	-	-	gi|50547435|ref|XP_501187.1|/4.01347e-157/YALI0B21560p [Yarrowia lipolytica]
CAG80482	870	28	206	6.4	47.68	2.89724	Up	1.82878e-35	7.17165e-35	cds:novel chromosome:GCA_000002525.1:D:199103:199972:-1 gene:YALI0_D01694g transcript:CAG80482 description:"YALI0D01694p"	K13237|1|1e-100|365|yli:YALI0C03003g|peroxisomal 2,4-dienoyl-CoA reductase [EC:1.3.1.34]	-	GO:0036094//small molecule binding	-	gi|50549651|ref|XP_502296.1|/1.64028e-160/YALI0D01694p [Yarrowia lipolytica]											CAG79487	2058	3428	7011	322.88	670.07	1.05331	Up	4.01532e-287	3.40178e-285	cds:novel chromosome:GCA_000002525.1:E:1595877:1597934:1 gene:YALI0_E13255g transcript:CAG79487 description:"YALI0E13255p"	K09485|1|0.0|1207|yli:YALI0E13255g|heat shock protein 110kDa	-	GO:0032550	-	gi|50552968|ref|XP_503894.1|/0/YALI0E13255p [Yarrowia lipolytica]
CAG82737	2598	103	757	7.56	56.3	2.89668	Up	5.7715e-126	5.26484e-125	cds:novel chromosome:GCA_000002525.1:B:671005:673602:1 gene:YALI0_B04862g transcript:CAG82737 description:"YALI0B04862p"	K14552|1|0.0|1574|yli:YALI0B04862g|NET1-associated nuclear protein 1 (U3 small nucleolar RNA-associated protein 17)	-	-	-	gi|50545944|ref|XP_500509.1|/0/YALI0B04862p [Yarrowia lipolytica]											CAG80735	699	245	500	71.42	147.8	1.04925	Up	5.41392e-22	3.33011e-21	cds:novel chromosome:GCA_000002525.1:D:1003115:1003813:1 gene:YALI0_D07788g transcript:CAG80735 description:"YALI0D07788p"	K03024|1|1e-93|341|yli:YALI0D07788g|DNA-directed RNA polymerase III subunit RPC7	-	-	-	gi|50550149|ref|XP_502547.1|/9.88112e-93/YALI0D07788p [Yarrowia lipolytica]
CAG81443	1737	393	2888	43.58	324.52	2.89657	Up	0	0	cds:novel chromosome:GCA_000002525.1:D:3278448:3280184:1 gene:YALI0_D24651g transcript:CAG81443 description:"YALI0D24651p"	K08856|1|2e-39|163|ani:AN1476.2|serine/threonine kinase 16 [EC:2.7.11.1];K01426|2|4e-35|149|mgr:MGG_14363|amidase [EC:3.5.1.4];K08157|3|5e-13|75.5|vpo:Kpol_478p3|MFS transporter, DHA1 family, multidrug resistance protein;K12604|4|9e-13|74.7|aor:AOR_1_978154|CCR4-NOT transcription complex subunit 1	GO:0031224//intrinsic component of membrane	-	GO:0044763	gi|50551535|ref|XP_503242.1|/0/YALI0D24651p [Yarrowia lipolytica]											CAG80807	1599	533	1085	65.08	134.42	1.04646	Up	1.48378e-45	1.69873e-44	cds:novel chromosome:GCA_000002525.1:D:1205382:1206980:1 gene:YALI0_D09449g transcript:CAG80807 description:"YALI0D09449p"	K14811|1|0.0|906|yli:YALI0D09449g|ATP-dependent RNA helicase DBP3 [EC:3.6.4.13]	GO:0031981//nuclear lumen	GO:0032550;GO:0003676//nucleic acid binding;GO:0042623//ATPase activity, coupled	GO:0042254//ribosome biogenesis	gi|50550293|ref|XP_502619.1|/0/YALI0D09449p [Yarrowia lipolytica]
CAG80486	579	35	257	12.4	92.3	2.89599	Up	7.944e-44	3.43573e-43	cds:novel chromosome:GCA_000002525.1:D:207858:208436:-1 gene:YALI0_D01782g transcript:CAG80486 description:"YALI0D01782p"	K03003|1|2e-74|276|yli:YALI0D01782g|DNA-directed RNA polymerase I subunit RPA34	-	-	-	gi|50549659|ref|XP_502300.1|/1.99275e-73/YALI0D01782p [Yarrowia lipolytica]											CAG78487	468	602	1226	272.42	562.27	1.04543	Up	2.68426e-51	3.39081e-50	cds:novel chromosome:GCA_000002525.1:F:2772697:2773164:1 gene:YALI0_F20768g transcript:CAG78487 description:"YALI0F20768p"	K11129|1|1e-61|234|yli:YALI0F20768g|H/ACA ribonucleoprotein complex subunit 2	GO:0032991//macromolecular complex;GO:0031981//nuclear lumen	GO:0003676//nucleic acid binding	GO:0022613//ribonucleoprotein complex biogenesis	gi|50556540|ref|XP_505678.1|/8.12237e-61/YALI0F20768p [Yarrowia lipolytica]
CAG80914	594	104	762	35.84	266.1	2.89233	Up	1.38023e-126	1.26634e-125	cds:novel chromosome:GCA_000002525.1:D:1491174:1491879:1 gene:YALI0_D12056g transcript:CAG80914 description:"YALI0D12056p"	K09250|1|1e-124|443|yli:YALI0D12056g|cellular nucleic acid-binding protein	-	GO:0097159//organic cyclic compound binding;GO:0046914//transition metal ion binding	-	gi|50550507|ref|XP_502726.1|/1.31641e-123/YALI0D12056p [Yarrowia lipolytica]											CAG79953	351	1745	3553	1095.79	2260.05	1.04438	Up	4.46044e-145	1.43866e-143	cds:novel chromosome:GCA_000002525.1:E:2916870:2917414:1 gene:YALI0_E24475g transcript:CAG79953 description:"YALI0E24475p"	K02910|1|1e-55|213|yli:YALI0E24475g|large subunit ribosomal protein L31e	GO:0030529//ribonucleoprotein complex	GO:0005198//structural molecule activity	GO:0010467//gene expression	gi|50553886|ref|XP_504354.1|/1.29046e-54/60S ribosomal protein L31 [Yarrowia lipolytica]
CAG78652	765	736	5386	192.84	1430.12	2.89066	Up	0	0	cds:novel chromosome:GCA_000002525.1:F:3209853:3210617:1 gene:YALI0_F24739g transcript:CAG78652 description:"YALI0F24739p"	K02938|1|2e-135|480|yli:YALI0F24739g|large subunit ribosomal protein L8e	GO:0030529//ribonucleoprotein complex	GO:0003723//RNA binding;GO:0005198//structural molecule activity	GO:0010467//gene expression	gi|50556866|ref|XP_505841.1|/1.62043e-134/60S ribosomal protein L2 [Yarrowia lipolytica]											CAG82256	1881	415	843	42.87	88.36	1.04343	Up	1.30392e-35	1.21661e-34	cds:novel chromosome:GCA_000002525.1:C:2426341:2428221:1 gene:YALI0_C17237g transcript:CAG82256 description:"YALI0C17237p"	K03293|1|4e-163|574|cal:CaO19.6993|amino acid transporter, AAT family	GO:0031224//intrinsic component of membrane	GO:0046943//carboxylic acid transmembrane transporter activity	GO:0044763;GO:0006865//amino acid transport	gi|50548931|ref|XP_501936.1|/0/YALI0C17237p [Yarrowia lipolytica]
CAG77850	768	1312	9571	342.32	2530.7	2.88612	Up	0	0	cds:novel chromosome:GCA_000002525.1:F:842370:843306:-1 gene:YALI0_F05676g transcript:CAG77850 description:"YALI0F05676p"	K02984|1|2e-123|440|yli:YALI0F05676g|small subunit ribosomal protein S3Ae	GO:0015935//small ribosomal subunit	GO:0005198//structural molecule activity	GO:0010467//gene expression	gi|210075959|ref|XP_505043.2|/1.87261e-122/40S ribosomal protein S1 [Yarrowia lipolytica]											CAG84219	2223	489	993	42.56	87.7	1.04308	Up	1.28561e-41	1.38689e-40	cds:novel chromosome:GCA_000002525.1:A:2182092:2184314:-1 gene:YALI0_A20328g transcript:CAG84219 description:"YALI0A20328p"	K14776|1|0.0|1285|yli:YALI0A20328g|ATP-dependent RNA helicase DDX10/DBP4 [EC:3.6.4.13]	GO:0031981//nuclear lumen	GO:0032550;GO:0003676//nucleic acid binding;GO:0042623//ATPase activity, coupled	GO:0042254//ribosome biogenesis	gi|50545487|ref|XP_500281.1|/0/YALI0A20328p [Yarrowia lipolytica]
CAG78223	417	530	3811	270.96	1974.58	2.86539	Up	0	0	cds:novel chromosome:GCA_000002525.1:F:1930316:1930855:1 gene:YALI0_F14465g transcript:CAG78223 description:"YALI0F14465p"	K02962|1|6e-73|271|yli:YALI0F14465g|small subunit ribosomal protein S17e	GO:0015935//small ribosomal subunit	GO:0005198//structural molecule activity	GO:0006412//translation;GO:0022618//ribonucleoprotein complex assembly	gi|50556012|ref|XP_505414.1|/5.24298e-72/40S ribosomal protein S17 [Yarrowia lipolytica]											CAG77821	999	96	195	19.14	39.43	1.0427	Up	2.2146e-09	7.56129e-09	cds:novel chromosome:GCA_000002525.1:F:760378:761376:1 gene:YALI0_F05016g transcript:CAG77821 description:"YALI0F05016p"	-	-	-	-	gi|50555211|ref|XP_505014.1|/2.53279e-17/YALI0F05016p [Yarrowia lipolytica]
CAG80867	4152	51	366	2.32	16.9	2.86483	Up	4.95146e-61	2.68921e-60	cds:novel chromosome:GCA_000002525.1:D:1374391:1378542:-1 gene:YALI0_D10989g transcript:CAG80867 description:"YALI0D10989p"	K15333|1|0.0|2653|yli:YALI0D10989g|tRNA guanosine-2'-O-methyltransferase [EC:2.1.1.34]	-	GO:0003676//nucleic acid binding;GO:0008168//methyltransferase activity	GO:0010467//gene expression;GO:0009451//RNA modification	gi|50550413|ref|XP_502679.1|/0/YALI0D10989p [Yarrowia lipolytica]											CAG81232	591	322	654	112.61	231.87	1.04198	Up	5.46282e-28	4.04554e-27	cds:novel chromosome:GCA_000002525.1:D:2488134:2488724:1 gene:YALI0_D19624g transcript:CAG81232 description:"YALI0D19624p"	K14817|1|3e-53|206|yli:YALI0D19624g|60S ribosomal subunit assembly/export protein LOC1	GO:0044424	-	GO:0051179//localization;GO:0022613//ribonucleoprotein complex biogenesis	gi|50551133|ref|XP_503040.1|/2.67325e-52/YALI0D19624p [Yarrowia lipolytica]
CAG78659	597	637	4576	218.3	1589.23	2.86394	Up	0	0	cds:novel chromosome:GCA_000002525.1:F:3230750:3231346:-1 gene:YALI0_F24959g transcript:CAG78659 description:"YALI0F24959p"	K02995|1|5e-101|365|yli:YALI0F24959g|small subunit ribosomal protein S8e	GO:0015935//small ribosomal subunit	GO:0005198//structural molecule activity	GO:0030490//maturation of SSU-rRNA;GO:0006412//translation	gi|50556880|ref|XP_505848.1|/4.6152e-100/40S ribosomal protein S8 [Yarrowia lipolytica]											CAG78182	1269	768	1555	119.18	244.8	1.03846	Up	9.1657e-64	1.40674e-62	cds:novel chromosome:GCA_000002525.1:F:1803786:1805054:1 gene:YALI0_F13475g transcript:CAG78182 description:"YALI0F13475p"	K11294|1|1e-108|392|yli:YALI0F13475g|nucleolin	-	GO:0036094//small molecule binding;GO:0097159//organic cyclic compound binding	GO:0044010	gi|50555934|ref|XP_505375.1|/9.79459e-108/YALI0F13475p [Yarrowia lipolytica]
CAG80250	3474	101	724	5.51	40.06	2.86204	Up	5.18282e-119	4.55758e-118	cds:novel chromosome:GCA_000002525.1:E:3741085:3744558:-1 gene:YALI0_E31625g transcript:CAG80250 description:"YALI0E31625p"	K14544|1|0.0|2128|yli:YALI0E31625g|U3 small nucleolar RNA-associated protein 22	-	-	-	gi|50554475|ref|XP_504646.1|/0/YALI0E31625p [Yarrowia lipolytica]											CAG82893	1200	616	1247	101.33	208.09	1.03815	Up	1.82292e-51	2.32121e-50	cds:novel chromosome:GCA_000002525.1:B:1198686:1199885:-1 gene:YALI0_B08734g transcript:CAG82893 description:"YALI0B08734p"	K14816|1|0.0|727|yli:YALI0B08734g|pre-60S factor REI1	GO:0044464	GO:0046914//transition metal ion binding	-	gi|50546267|ref|XP_500651.1|/0/YALI0B08734p [Yarrowia lipolytica]
CAG79914	330	215	1537	144.11	1044.11	2.85703	Up	3.1169e-250	5.03542e-249	cds:novel chromosome:GCA_000002525.1:E:2781327:2781726:-1 gene:YALI0_E23562g transcript:CAG79914 description:"YALI0E23562p"	K02908|1|1e-56|216|yli:YALI0E23562g|large subunit ribosomal protein L30e	GO:0030529//ribonucleoprotein complex	GO:0005198//structural molecule activity	GO:0010467//gene expression	gi|50553808|ref|XP_504315.1|/1.14834e-55/60S ribosomal protein L30 [Yarrowia lipolytica]											CAR64344	303	1988	4028	1483.82	3044.76	1.03701	Up	2.03984e-162	7.44893e-161	cds:novel chromosome:GCA_000002525.1:E:3601899:3602541:-1 gene:YALI0_E30602g transcript:CAR64344 description:"YALI0E30602p"	K02920|1|2e-29|125|pan:PODANSg8024|large subunit ribosomal protein L36e	GO:0030529//ribonucleoprotein complex	GO:0005198//structural molecule activity	GO:0010467//gene expression	gi|210076244|ref|XP_002143088.1|/1.26291e-41/60S ribosomal protein L36 [Yarrowia lipolytica]
CAG78674	1962	1143	8170	111.82	809.91	2.85658	Up	0	0	cds:novel chromosome:GCA_000002525.1:F:3258579:3260540:-1 gene:YALI0_F25289g transcript:CAG78674 description:"YALI0F25289p"	K03283|1|0.0|1118|yli:YALI0F25289g|heat shock 70kDa protein 1/8	-	GO:0017111//nucleoside-triphosphatase activity;GO:0032550	GO:0050896//response to stimulus;GO:0009154//purine ribonucleotide catabolic process	gi|50556910|ref|XP_505863.1|/0/YALI0F25289p [Yarrowia lipolytica]											CAG77791	1386	164	331	23.22	47.55	1.03408	Up	9.75334e-15	4.51367e-14	cds:novel chromosome:GCA_000002525.1:F:646551:647936:1 gene:YALI0_F04213g transcript:CAG77791 description:"YALI0F04213p"	K11244|1|5e-24|111|cpw:CPC735_031490|cell wall integrity and stress response component	-	-	-	gi|50555151|ref|XP_504984.1|/2.39017e-110/YALI0F04213p [Yarrowia lipolytica]
CAG84071	2007	45	321	4.3	31.09	2.85404	Up	1.46841e-53	7.32357e-53	cds:novel chromosome:GCA_000002525.1:A:1712403:1714409:-1 gene:YALI0_A16720g transcript:CAG84071 description:"YALI0A16720p"	-	-	GO:0097159//organic cyclic compound binding;GO:0016891//endoribonuclease activity, producing 5'-phosphomonoesters	-	gi|50545203|ref|XP_500139.1|/0/YALI0A16720p [Yarrowia lipolytica]											CAG80138	567	3578	7223	1309.32	2679.48	1.03314	Up	3.31748e-287	2.84855e-285	cds:novel chromosome:GCA_000002525.1:E:3439754:3440320:-1 gene:YALI0_E29073g transcript:CAG80138 description:"YALI0E29073p"	K02940|1|1e-103|374|yli:YALI0E29073g|large subunit ribosomal protein L9e	GO:0030529//ribonucleoprotein complex	GO:0003723//RNA binding;GO:0005198//structural molecule activity	GO:0010467//gene expression	gi|50554253|ref|XP_504535.1|/8.81611e-103/60S ribosomal protein L9 [Yarrowia lipolytica]
CAG82879	14091	239	1701	3.18	22.94	2.85077	Up	4.45264e-276	7.85273e-275	cds:novel chromosome:GCA_000002525.1:B:1142530:1156948:1 gene:YALI0_B08338g transcript:CAG82879 description:"YALI0B08338p"	K14572|1|0.0|7279|yli:YALI0B08338g|midasin	GO:0043231//intracellular membrane-bounded organelle	GO:0017111//nucleoside-triphosphatase activity;GO:0032550	GO:0009154//purine ribonucleotide catabolic process;GO:0065003	gi|50546232|ref|XP_500637.1|/0/YALI0B08338p [Yarrowia lipolytica]											CAG78446	1440	244	492	33.2	67.93	1.03287	Up	3.99122e-21	2.36569e-20	cds:novel chromosome:GCA_000002525.1:F:2635550:2636989:-1 gene:YALI0_F19800g transcript:CAG78446 description:"YALI0F19800p"	-	-	GO:0036094//small molecule binding	-	gi|50556458|ref|XP_505637.1|/0/YALI0F19800p [Yarrowia lipolytica]
CAG81364	1815	472	3347	50.02	359.46	2.84525	Up	0	0	cds:novel chromosome:GCA_000002525.1:D:2949682:2951496:1 gene:YALI0_D22803g transcript:CAG81364 description:"YALI0D22803p"	K06185|1|0.0|1134|yli:YALI0D22803g|ATP-binding cassette, subfamily F, member 2	GO:0043231//intracellular membrane-bounded organelle;GO:0030529//ribonucleoprotein complex	GO:0032550;GO:0016887//ATPase activity	GO:0000054//ribosomal subunit export from nucleus;GO:0009154//purine ribonucleotide catabolic process	gi|50551381|ref|XP_503164.1|/0/YALI0D22803p [Yarrowia lipolytica]											CAG84005	3243	35	70	2.07	4.21	1.02419	Up	0.000451052	0.00094806	cds:novel chromosome:GCA_000002525.1:A:1520570:1523812:1 gene:YALI0_A14861g transcript:CAG84005 description:"YALI0A14861p"	-	-	-	-	gi|50545047|ref|XP_500075.1|/0/YALI0A14861p [Yarrowia lipolytica]
CAG79529	1107	11	78	1.95	14	2.84388	Up	4.85174e-14	1.21658e-13	cds:novel chromosome:GCA_000002525.1:E:1713726:1714832:-1 gene:YALI0_E14256g transcript:CAG79529 description:"YALI0E14256p"	K00122|1|0.0|760|yli:YALI0E14256g|formate dehydrogenase [EC:1.2.1.2]	-	GO:0016614//oxidoreductase activity, acting on CH-OH group of donors;GO:0016620//oxidoreductase activity, acting on the aldehyde or oxo group of donors, NAD or NADP as acceptor;GO:0000166//nucleotide binding	GO:0044710	gi|50553052|ref|XP_503936.1|/0/YALI0E14256p [Yarrowia lipolytica]											CAG78658	1014	410	822	80.46	163.63	1.02409	Up	8.66518e-34	7.76566e-33	cds:novel chromosome:GCA_000002525.1:F:3228501:3229514:-1 gene:YALI0_F24937g transcript:CAG78658 description:"YALI0F24937p"	K00540|1|4e-23|108|afm:AFUA_3G14770|[EC:1.-.-.-];K01784|2|3e-09|62.0|ani:AN4727.2|UDP-glucose 4-epimerase [EC:5.1.3.2]	-	GO:0036094//small molecule binding;GO:0003824//catalytic activity;GO:0048037//cofactor binding	GO:0008152//metabolic process	gi|50556878|ref|XP_505847.1|/0/YALI0F24937p [Yarrowia lipolytica]
CAG84084	4215	235	1665	10.55	75.72	2.84343	Up	1.24743e-269	2.13475e-268	cds:novel chromosome:GCA_000002525.1:A:1770783:1774997:-1 gene:YALI0_A17171g transcript:CAG84084 description:"YALI0A17171p"	K05658|1|6e-56|219|yli:YALI0A11473g|ATP-binding cassette, subfamily B (MDR/TAP), member 1	GO:0031224//intrinsic component of membrane	GO:0017111//nucleoside-triphosphatase activity;GO:0032550;GO:0015405	GO:0009154//purine ribonucleotide catabolic process;GO:0044763;GO:0051234//establishment of localization	gi|50545229|ref|XP_500152.1|/0/YALI0A17171p [Yarrowia lipolytica]											CAG81782	252	1206	2417	1124.67	2282.47	1.02109	Up	7.44164e-96	1.51552e-94	cds:novel chromosome:GCA_000002525.1:C:717390:718256:-1 gene:YALI0_C05621g transcript:CAG81782 description:"YALI0C05621p"	-	GO:0043231//intracellular membrane-bounded organelle	GO:0030234//enzyme regulator activity	GO:0006140;GO:0044092//negative regulation of molecular function	gi|50548023|ref|XP_501481.1|/1.40583e-29/YALI0C05621p [Yarrowia lipolytica]
CAG79868	4806	6	43	0.24	1.71	2.83289	Up	2.49052e-08	4.94753e-08	cds:novel chromosome:GCA_000002525.1:E:2658562:2663420:-1 gene:YALI0_E22572g transcript:CAG79868 description:"YALI0E22572p"	K01178|1|1e-17|92.4|sce:YIR019C|glucoamylase [EC:3.2.1.3]	-	-	-	gi|210076202|ref|XP_002143078.1|/0/YALI0E22572p [Yarrowia lipolytica]											CAG82087	741	240	480	65.71	133.27	1.02017	Up	2.71716e-20	1.56384e-19	cds:novel chromosome:GCA_000002525.1:C:1778918:1779658:1 gene:YALI0_C12881g transcript:CAG82087 description:"YALI0C12881p"	-	-	-	-	gi|50548615|ref|XP_501777.1|/2.86192e-64/YALI0C12881p [Yarrowia lipolytica]
CAG78402	729	873	6134	240.89	1715.29	2.83201	Up	0	0	cds:novel chromosome:GCA_000002525.1:F:2505130:2506002:-1 gene:YALI0_F18766g transcript:CAG78402 description:"YALI0F18766p"	K02991|1|2e-110|397|yli:YALI0F18766g|small subunit ribosomal protein S6e	GO:0030529//ribonucleoprotein complex	GO:0005198//structural molecule activity	GO:0010467//gene expression	gi|50556370|ref|XP_505593.1|/1.65659e-109/40S ribosomal protein S6 [Yarrowia lipolytica]											CAG83270	492	40	80	17.12	34.7	1.01925	Up	0.00017471	0.000386125	cds:novel chromosome:GCA_000002525.1:B:2287011:2287502:1 gene:YALI0_B17446g transcript:CAG83270 description:"YALI0B17446p"	-	-	-	-	gi|210075327|ref|XP_501017.2|/1.08521e-80/YALI0B17446p [Yarrowia lipolytica]
CAG84211	1566	33	231	4.07	28.89	2.82747	Up	1.32417e-38	5.41349e-38	cds:novel chromosome:GCA_000002525.1:A:2165812:2167377:-1 gene:YALI0_A20130g transcript:CAG84211 description:"YALI0A20130p"	K00493|1|8e-108|390|pic:PICST_35590|unspecific monooxygenase [EC:1.14.14.1];K00495|2|4e-100|364|afm:AFUA_2G09540|[EC:1.14.14.-]	-	GO:0046914//transition metal ion binding;GO:0004497//monooxygenase activity;GO:0046906//tetrapyrrole binding	GO:0044710	gi|50545471|ref|XP_500273.1|/0/YALI0A20130p [Yarrowia lipolytica]											CAG80657	1659	756	1508	88.87	179.87	1.01719	Up	7.39384e-60	1.08001e-58	cds:novel chromosome:GCA_000002525.1:D:771054:772712:-1 gene:YALI0_D06039g transcript:CAG80657 description:"YALI0D06039p"	-	-	-	GO:0044238	gi|50549993|ref|XP_502469.1|/0/YALI0D06039p [Yarrowia lipolytica]
CAG82556	1170	7	49	1.17	8.3	2.8266	Up	3.1423e-09	6.47322e-09	cds:novel chromosome:GCA_000002525.1:B:27715:28884:-1 gene:YALI0_B00374g transcript:CAG82556 description:"YALI0B00374p"	K06005|1|8e-51|200|cal:CaO19.13422|candidapepsin [EC:3.4.23.24];K01386|5|9e-48|190|afm:AFUA_6G05350|[EC:3.4.23.-]	-	GO:0004175//endopeptidase activity	GO:0019538//protein metabolic process	gi|50545607|ref|XP_500342.1|/0/YALI0B00374p [Yarrowia lipolytica]											CAG77986	2061	756	1506	71.1	143.72	1.01534	Up	1.33475e-59	1.94519e-58	cds:novel chromosome:GCA_000002525.1:F:1232980:1235040:1 gene:YALI0_F08833g transcript:CAG77986 description:"YALI0F08833p"	K01529|1|7e-44|178|afm:AFUA_1G15620|[EC:3.6.1.-];K14811|2|1e-40|167|cci:CC1G_08643|ATP-dependent RNA helicase DBP3 [EC:3.6.4.13];K11594|3|4e-37|155|vpo:Kpol_1072p50|ATP-dependent RNA helicase [EC:3.6.4.13];K13181|4|1e-36|154|cal:CaO19.7635|ATP-dependent RNA helicase DDX27 [EC:3.6.4.13]	-	GO:0032550;GO:0042623//ATPase activity, coupled	-	gi|50555542|ref|XP_505179.1|/0/YALI0F08833p [Yarrowia lipolytica]
CAG80735	699	34	238	9.82	69.64	2.82612	Up	9.9618e-40	4.12036e-39	cds:novel chromosome:GCA_000002525.1:D:1003115:1003813:1 gene:YALI0_D07788g transcript:CAG80735 description:"YALI0D07788p"	K03024|1|1e-93|341|yli:YALI0D07788g|DNA-directed RNA polymerase III subunit RPC7	-	-	-	gi|50550149|ref|XP_502547.1|/9.88112e-93/YALI0D07788p [Yarrowia lipolytica]											CAG80845	798	213	424	53.87	108.76	1.01359	Up	6.34838e-18	3.34197e-17	cds:novel chromosome:GCA_000002525.1:D:1311332:1312129:-1 gene:YALI0_D10483g transcript:CAG80845 description:"YALI0D10483p"	-	-	-	-	gi|50550369|ref|XP_502657.1|/3.9336e-118/YALI0D10483p [Yarrowia lipolytica]
CAR64353	249	244	1706	229.78	1628.07	2.82484	Up	2.84672e-274	4.97902e-273	cds:novel chromosome:GCA_000002525.1:E:4152845:4153370:1 gene:YALI0_E34826g transcript:CAR64353 description:"YALI0E34826p"	K02978|1|1e-43|173|yli:YALI0E34826g|small subunit ribosomal protein S27e	GO:0030529//ribonucleoprotein complex	GO:0043169//cation binding;GO:0005198//structural molecule activity	GO:0010467//gene expression	gi|210076306|ref|XP_002143100.1|/1.11159e-42/40S ribosomal protein S27 [Yarrowia lipolytica]											CAR64312	156	474	943	820.74	1656.41	1.01306	Up	7.3729e-38	7.2184e-37	cds:novel chromosome:GCA_000002525.1:D:733507:734403:-1 gene:YALI0_D05697g transcript:CAR64312 description:"YALI0D05697p"	K02924|1|1e-19|94.0|ppa:PAS_chr2-1_0483|large subunit ribosomal protein L39e	GO:0030529//ribonucleoprotein complex	GO:0005198//structural molecule activity	GO:0010467//gene expression	gi|210075663|ref|XP_002143047.1|/2.56796e-23/60S ribosomal protein L39 [Yarrowia lipolytica]
CAG80257	2070	194	1352	17.96	126.85	2.82026	Up	2.22634e-217	3.17641e-216	cds:novel chromosome:GCA_000002525.1:E:3778252:3780321:1 gene:YALI0_E31779g transcript:CAG80257 description:"YALI0E31779p"	K15449|1|0.0|1301|yli:YALI0E31779g|tRNA wybutosine-synthesizing protein 1	-	GO:0046914//transition metal ion binding;GO:0016738;GO:0051540;GO:0032553	GO:0044710	gi|50554489|ref|XP_504653.1|/0/YALI0E31779p [Yarrowia lipolytica]											CAG77642	537	148	294	57.49	115.77	1.00988	Up	7.91138e-13	3.31589e-12	cds:novel chromosome:GCA_000002525.1:F:142565:143101:-1 gene:YALI0_F00902g transcript:CAG77642 description:"YALI0F00902p"	-	-	-	-	gi|50554863|ref|XP_504840.1|/5.9703e-55/YALI0F00902p [Yarrowia lipolytica]
CAG79008	1197	28	195	4.57	32.25	2.81903	Up	9.76838e-33	3.65681e-32	cds:novel chromosome:GCA_000002525.1:E:193622:194818:1 gene:YALI0_E01760g transcript:CAG79008 description:"YALI0E01760p"	K06948|1|0.0|802|yli:YALI0E01760g|	-	GO:0032550	-	gi|50551909|ref|XP_503429.1|/0/YALI0E01760p [Yarrowia lipolytica]											CAG78854	462	307	610	140.95	283.82	1.00979	Up	5.30862e-25	3.57699e-24	cds:novel chromosome:GCA_000002525.1:F:3781958:3782419:1 gene:YALI0_F30239g transcript:CAG78854 description:"YALI0F30239p"	-	-	-	-	gi|50557266|ref|XP_506041.1|/2.37905e-73/YALI0F30239p [Yarrowia lipolytica]
CAG80370	882	306	2130	68.88	485.88	2.81844	Up	0	0	cds:novel chromosome:GCA_000002525.1:E:4066136:4067017:-1 gene:YALI0_E34221g transcript:CAG80370 description:"YALI0E34221p"	-	-	GO:0016407//acetyltransferase activity	-	gi|50554709|ref|XP_504763.1|/9.17873e-175/YALI0E34221p [Yarrowia lipolytica]											CAG82121	1116	134	266	23.78	47.88	1.00967	Up	1.00038e-11	3.94807e-11	cds:novel chromosome:GCA_000002525.1:C:1937879:1938994:-1 gene:YALI0_C13926g transcript:CAG82121 description:"YALI0C13926p"	K06646|1|3e-38|158|pic:PICST_91093|G1/S-specific cyclin CLN3;K02220|3|9e-31|133|mgl:MGL_2582|G2/mitotic-specific cyclin 1/2	GO:0043231//intracellular membrane-bounded organelle	-	-	gi|50548683|ref|XP_501811.1|/0/YALI0C13926p [Yarrowia lipolytica]
CAG82429	3354	160	1111	9.05	63.7	2.8153	Up	1.29197e-178	1.57442e-177	cds:novel chromosome:GCA_000002525.1:C:2923851:2927204:-1 gene:YALI0_C21846g transcript:CAG82429 description:"YALI0C21846p"	K14569|1|0.0|1912|yli:YALI0C21846g|ribosome biogenesis protein BMS1	GO:0043231//intracellular membrane-bounded organelle	GO:0032550;GO:0016462//pyrophosphatase activity	GO:0022613//ribonucleoprotein complex biogenesis	gi|50549277|ref|XP_502109.1|/0/YALI0C21846p [Yarrowia lipolytica]											CAG77828	1173	195	387	32.85	66.13	1.00941	Up	2.18832e-16	1.0846e-15	cds:novel chromosome:GCA_000002525.1:F:780708:781880:-1 gene:YALI0_F05170g transcript:CAG77828 description:"YALI0F05170p"	-	-	-	-	gi|50555225|ref|XP_505021.1|/2.61993e-136/YALI0F05170p [Yarrowia lipolytica]
CAG80991	264	261	1809	228.7	1606.41	2.81231	Up	2.40192e-289	4.47208e-288	cds:novel chromosome:GCA_000002525.1:D:1710450:1711230:1 gene:YALI0_D13794g transcript:CAG80991 description:"YALI0D13794p"	K02971|1|4e-44|174|yli:YALI0D13794g|small subunit ribosomal protein S21e	GO:0030529//ribonucleoprotein complex	GO:0005198//structural molecule activity	GO:0042254//ribosome biogenesis;GO:0010467//gene expression	gi|50550661|ref|XP_502803.1|/5.11504e-43/40S ribosomal protein S21 [Yarrowia lipolytica]											CAG78374	321	66	131	46.01	92.49	1.00735	Up	1.85238e-06	5.07984e-06	cds:novel chromosome:GCA_000002525.1:F:2417781:2418101:-1 gene:YALI0_F18150g transcript:CAG78374 description:"YALI0F18150p"	-	-	-	-	gi|50556314|ref|XP_505565.1|/1.41854e-45/mitochondrial 54S ribosomal protein YmL37 [Yarrowia lipolytica]
CAG82780	417	400	2771	204.5	1435.73	2.81161	Up	0	0	cds:novel chromosome:GCA_000002525.1:B:790091:790847:1 gene:YALI0_B05896g transcript:CAG82780 description:"YALI0B05896p"	K02901|1|2e-75|279|yli:YALI0B05896g|large subunit ribosomal protein L27e	GO:0030529//ribonucleoprotein complex	GO:0005198//structural molecule activity	GO:0010467//gene expression	gi|210075226|ref|XP_500549.2|/1.47412e-74/60S ribosomal protein L27 [Yarrowia lipolytica]											CAG84077	1365	1146	2269	164.85	331.13	1.00624	Up	1.25676e-87	2.36957e-86	cds:novel chromosome:GCA_000002525.1:A:1734764:1736128:1 gene:YALI0_A16841g transcript:CAG84077 description:"YALI0A16841p"	K09202|1|2e-13|76.6|act:ACLA_039140|regulatory protein SWI5;K09238|4|2e-11|70.1|cgr:CAGL0M04323g|metallothionein expression activator	GO:0044464	GO:0097159//organic cyclic compound binding;GO:0046914//transition metal ion binding	-	gi|50545215|ref|XP_500145.1|/3.10397e-171/YALI0A16841p [Yarrowia lipolytica]
CAG80376	1545	37	256	4.63	32.47	2.81002	Up	2.33074e-42	9.86525e-42	cds:novel chromosome:GCA_000002525.1:E:4082149:4083693:1 gene:YALI0_E34353g transcript:CAG80376 description:"YALI0E34353p"	K12811|1|7e-30|131|ctp:CTRG_05692|ATP-dependent RNA helicase DDX46/PRP5 [EC:3.6.4.13];K14779|3|1e-29|130|lel:LELG_03519|ATP-dependent RNA helicase DDX52/ROK1 [EC:3.6.4.13];K12858|4|3e-29|129|clu:CLUG_04075|ATP-dependent RNA helicase DDX23/PRP28 [EC:3.6.4.13]	GO:0043231//intracellular membrane-bounded organelle	GO:0003676//nucleic acid binding;GO:0042623//ATPase activity, coupled;GO:0032550	-	gi|50554721|ref|XP_504769.1|/0/YALI0E34353p [Yarrowia lipolytica]											CAG83966	1695	1175	2324	135.1	271.13	1.00496	Up	1.7244e-89	3.31023e-88	cds:novel chromosome:GCA_000002525.1:A:1381245:1382939:1 gene:YALI0_A13387g transcript:CAG83966 description:"YALI0A13387p"	K01953|1|0.0|1106|yli:YALI0A13387g|asparagine synthase (glutamine-hydrolysing) [EC:6.3.5.4]	-	GO:0016884//carbon-nitrogen ligase activity, with glutamine as amido-N-donor;GO:0032550	GO:0006529//asparagine biosynthetic process	gi|50543742|ref|XP_500037.1|/0/YALI0A13387p [Yarrowia lipolytica]
CAG78903	702	114	786	32.76	228.92	2.80484	Up	2.04964e-126	1.8778e-125	cds:novel chromosome:GCA_000002525.1:F:3900755:3901456:1 gene:YALI0_F31317g transcript:CAG78903 description:"YALI0F31317p"	K14815|1|8e-132|468|yli:YALI0F31317g|mRNA turnover protein 4	GO:0030529//ribonucleoprotein complex;GO:0043229//intracellular organelle	-	GO:0022613//ribonucleoprotein complex biogenesis	gi|50557364|ref|XP_506090.1|/7.06386e-131/mRNA turnover protein MRT4 [Yarrowia lipolytica CLIB122]											CAG78615	888	142	281	32.06	64.34	1.00494	Up	3.15856e-12	1.28158e-11	cds:novel chromosome:GCA_000002525.1:F:3127291:3128178:-1 gene:YALI0_F23837g transcript:CAG78615 description:"YALI0F23837p"	K08744|1|3e-168|590|yli:YALI0F23837g|cardiolipin synthase [EC:2.7.8.-]	GO:0016020//membrane	GO:0016780//phosphotransferase activity, for other substituted phosphate groups	GO:0006644//phospholipid metabolic process	gi|50556792|ref|XP_505804.1|/2.45006e-167/YALI0F23837p [Yarrowia lipolytica]
CAG83839	822	63	433	15.29	106.47	2.79979	Up	2.71626e-70	1.6193e-69	cds:novel chromosome:GCA_000002525.1:A:963648:964469:-1 gene:YALI0_A09636g transcript:CAG83839 description:"YALI0A09636p"	-	-	-	-	gi|50543492|ref|XP_499912.1|/6.93992e-158/YALI0A09636p [Yarrowia lipolytica]											CAG77900	624	228	451	75.15	150.71	1.00393	Up	1.03731e-18	5.64302e-18	cds:novel chromosome:GCA_000002525.1:F:989511:990134:1 gene:YALI0_F06732g transcript:CAG77900 description:"YALI0F06732p"	-	-	GO:0003676//nucleic acid binding;GO:0016891//endoribonuclease activity, producing 5'-phosphomonoesters	GO:0010467//gene expression	gi|50555369|ref|XP_505093.1|/2.86724e-111/YALI0F06732p [Yarrowia lipolytica]
CAG80995	498	596	4094	249.5	1736.89	2.79939	Up	0	0	cds:novel chromosome:GCA_000002525.1:D:1719783:1720612:-1 gene:YALI0_D13882g transcript:CAG80995 description:"YALI0D13882p"	K02870|1|4e-88|322|yli:YALI0D13882g|large subunit ribosomal protein L12e	GO:0030529//ribonucleoprotein complex	GO:0005198//structural molecule activity	GO:0010467//gene expression	gi|210075731|ref|XP_502807.2|/3.63435e-87/60S ribosomal protein L12 [Yarrowia lipolytica]											CAR64323	381	46	91	26.28	52.66	1.00274	Up	7.68212e-05	0.000176728	cds:novel chromosome:GCA_000002525.1:E:260163:260683:-1 gene:YALI0_E02343g transcript:CAR64323 description:"YALI0E02343p"	-	-	GO:0046914//transition metal ion binding	-	gi|210075847|ref|XP_002143060.1|/1.24925e-73/YALI0E02343p [Yarrowia lipolytica]
CAG80210	396	501	3433	271.71	1886.89	2.79587	Up	0	0	cds:novel chromosome:GCA_000002525.1:E:3623340:3623735:-1 gene:YALI0_E30811g transcript:CAG80210 description:"YALI0E30811p"	K02912|1|1e-70|263|yli:YALI0E30811g|large subunit ribosomal protein L32e	GO:0030529//ribonucleoprotein complex	GO:0005198//structural molecule activity	GO:0010467//gene expression	gi|50554395|ref|XP_504606.1|/1.07881e-69/60S ribosomal protein L32 [Yarrowia lipolytica]											CAG81608	1077	70	0	12.89	0.001	-13.654	Down	1.46663e-21	8.85835e-21	cds:novel chromosome:GCA_000002525.1:C:147268:148344:-1 gene:YALI0_C01067g transcript:CAG81608 description:"YALI0C01067p"	-	-	-	-	gi|50547687|ref|XP_501313.1|/0/YALI0C01067p [Yarrowia lipolytica]
CAG78981	777	67	459	17.26	119.86	2.79585	Up	2.77074e-74	1.71289e-73	cds:novel chromosome:GCA_000002525.1:E:128769:129545:-1 gene:YALI0_E01122g transcript:CAG78981 description:"YALI0E01122p"	K11884|1|2e-144|510|yli:YALI0E01122g|RNA-binding protein PNO1	GO:0031981//nuclear lumen	GO:0003676//nucleic acid binding	GO:0022613//ribonucleoprotein complex biogenesis	gi|50551855|ref|XP_503402.1|/1.96848e-143/YALI0E01122p [Yarrowia lipolytica]											CAG82227	1737	21	0	2.35	0.001	-11.1984	Down	5.65258e-07	1.61495e-06	cds:novel chromosome:GCA_000002525.1:C:2329693:2331429:1 gene:YALI0_C16522g transcript:CAG82227 description:"YALI0C16522p"	K05841|1|6e-91|334|fgr:FG07850.1|sterol 3beta-glucosyltransferase [EC:2.4.1.173];K15196|2|7e-71|267|afv:AFLA_020970|transcription factor IIIB 90 kDa subunit;K08139|3|8e-64|244|dha:DEHA2C11374g|MFS transporter, SP family, sugar:H+ symporter	GO:0031224//intrinsic component of membrane	GO:0022857//transmembrane transporter activity	GO:0006810//transport;GO:0044763	gi|50548875|ref|XP_501907.1|/0/YALI0C16522p [Yarrowia lipolytica]
CAG78628	519	498	3399	199.12	1377.31	2.79014	Up	0	0	cds:novel chromosome:GCA_000002525.1:F:3153505:3154183:-1 gene:YALI0_F24123g transcript:CAG78628 description:"YALI0F24123p"	K02882|1|3e-95|345|yli:YALI0F24123g|large subunit ribosomal protein L18Ae	GO:0030529//ribonucleoprotein complex	GO:0005198//structural molecule activity	GO:0010467//gene expression	gi|50556818|ref|XP_505817.1|/2.63598e-94/60S ribosomal protein L20 [Yarrowia lipolytica]											CAG80332	939	2222	74	472.86	15.97	-4.88798	Down	0	0	cds:novel chromosome:GCA_000002525.1:E:3960251:3961189:-1 gene:YALI0_E33385g transcript:CAG80332 description:"YALI0E33385p"	-	-	-	-	gi|50554639|ref|XP_504728.1|/1.09731e-160/YALI0E33385p [Yarrowia lipolytica]
CAG77611	1695	938	6375	106.67	734.67	2.78394	Up	0	0	cds:novel chromosome:GCA_000002525.1:F:26182:27876:1 gene:YALI0_F00220g transcript:CAG77611 description:"YALI0F00220p"	-	-	-	-	gi|50554801|ref|XP_504809.1|/0/YALI0F00220p [Yarrowia lipolytica]											CAG77954	1053	610	24	115.05	4.59	-4.64762	Down	2.6174e-146	8.57266e-145	cds:novel chromosome:GCA_000002525.1:F:1141567:1142619:1 gene:YALI0_F08085g transcript:CAG77954 description:"YALI0F08085p"	-	-	-	-	gi|50555478|ref|XP_505147.1|/0/YALI0F08085p [Yarrowia lipolytica]
CAG82478	2343	45	305	3.67	25.21	2.78014	Up	1.27464e-49	5.91573e-49	cds:novel chromosome:GCA_000002525.1:C:3073905:3076247:1 gene:YALI0_C22924g transcript:CAG82478 description:"YALI0C22924p"	-	-	-	-	gi|50549375|ref|XP_502158.1|/3.51773e-102/YALI0C22924p [Yarrowia lipolytica]											CAG82185	2679	2411	95	173.44	6.93	-4.64544	Down	0	0	cds:novel chromosome:GCA_000002525.1:C:2170451:2173659:-1 gene:YALI0_C15532g transcript:CAG82185 description:"YALI0C15532p"	K01417|1|2e-31|137|spo:SPAC1006.01|[EC:3.4.24.-];K01336|2|3e-31|136|sce:YEL060C|cerevisin [EC:3.4.21.48]	-	GO:0004175//endopeptidase activity	GO:0019538//protein metabolic process	gi|210075511|ref|XP_501872.2|/2.99186e-161/YALI0C15532p [Yarrowia lipolytica]
CAG78738	831	1040	7024	249.42	1707.11	2.77491	Up	0	0	cds:novel chromosome:GCA_000002525.1:F:3428132:3428962:-1 gene:YALI0_F26917g transcript:CAG78738 description:"YALI0F26917p"	-	-	-	-	gi|50557036|ref|XP_505926.1|/1.63993e-138/YALI0F26917p [Yarrowia lipolytica]											CAG77956	1023	1368	56	265.98	11.04	-4.59051	Down	0	0	cds:novel chromosome:GCA_000002525.1:F:1146804:1147826:-1 gene:YALI0_F08129g transcript:CAG77956 description:"YALI0F08129p"	K01113|1|5e-31|134|pno:SNOG_12465|alkaline phosphatase D [EC:3.1.3.1];K00344|2|8e-23|107|mgr:MGG_09007|NADPH2:quinone reductase [EC:1.6.5.5];K00359|3|2e-20|99.0|afm:AFUA_6G09590|NADH oxidase [EC:1.6.-.-];K00540|5|5e-18|91.3|afm:AFUA_5G01290|[EC:1.-.-.-]	-	GO:0046914//transition metal ion binding;GO:0003824//catalytic activity	GO:0044710	gi|50555482|ref|XP_505149.1|/0/YALI0F08129p [Yarrowia lipolytica]
CAG78474	468	548	3695	245.91	1680.4	2.7726	Up	0	0	cds:novel chromosome:GCA_000002525.1:F:2723141:2723831:-1 gene:YALI0_F20482g transcript:CAG78474 description:"YALI0F20482p"	K02949|1|7e-87|317|yli:YALI0F20482g|small subunit ribosomal protein S11e	GO:0030529//ribonucleoprotein complex	GO:0005198//structural molecule activity	GO:0010467//gene expression	gi|50556514|ref|XP_505665.1|/5.58592e-86/40S ribosomal protein S11 [Yarrowia lipolytica]											CAG79381	1461	457	19	61.26	2.58	-4.5695	Down	7.09618e-109	1.62191e-107	cds:novel chromosome:GCA_000002525.1:E:1322389:1323849:1 gene:YALI0_E10659g transcript:CAG79381 description:"YALI0E10659p"	K01066|1|2e-36|153|afm:AFUA_6G10800|esterase / lipase [EC:3.1.1.-];K01046|3|2e-24|113|mgr:MGG_02130|triacylglycerol lipase [EC:3.1.1.3]	-	GO:0016298//lipase activity;GO:0052689//carboxylic ester hydrolase activity	GO:0006629//lipid metabolic process	gi|50552760|ref|XP_503790.1|/0/YALI0E10659p [Yarrowia lipolytica]
CAG81974	1566	52	350	6.42	43.77	2.7693	Up	1.70972e-56	8.83961e-56	cds:novel chromosome:GCA_000002525.1:C:1388322:1389887:-1 gene:YALI0_C10054g transcript:CAG81974 description:"YALI0C10054p"	K00495|1|2e-105|382|afm:AFUA_4G03800|[EC:1.14.14.-];K00493|2|3e-101|368|pic:PICST_35590|unspecific monooxygenase [EC:1.14.14.1]	-	GO:0046914//transition metal ion binding;GO:0004497//monooxygenase activity;GO:0046906//tetrapyrrole binding	GO:0044710	gi|50548395|ref|XP_501667.1|/0/YALI0C10054p [Yarrowia lipolytica]											CAG83812	1113	72	3	12.81	0.54	-4.56817	Down	3.33184e-18	1.76863e-17	cds:novel chromosome:GCA_000002525.1:A:864679:865791:-1 gene:YALI0_A08800g transcript:CAG83812 description:"YALI0A08800p"	K06005|1|5e-18|91.3|cal:CaO19.5585|candidapepsin [EC:3.4.23.24];K06009|3|5e-18|91.3|vpo:Kpol_543p61|yapsin 1 [EC:3.4.23.41];K01386|4|5e-18|91.3|sce:YLR121C|[EC:3.4.23.-]	-	GO:0004175//endopeptidase activity	GO:0019538//protein metabolic process	gi|50543438|ref|XP_499885.1|/0/YALI0A08800p [Yarrowia lipolytica]
CAG78971	3138	114	766	6.9	47	2.76799	Up	1.60531e-121	1.42747e-120	cds:novel chromosome:GCA_000002525.1:E:92525:95662:1 gene:YALI0_E00902g transcript:CAG78971 description:"YALI0E00902p"	K02331|1|0.0|1649|yli:YALI0E00902g|DNA polymerase phi subunit [EC:2.7.7.7]	-	GO:0003676//nucleic acid binding;GO:0034061	GO:0010467//gene expression	gi|50551835|ref|XP_503392.1|/0/YALI0E00902p [Yarrowia lipolytica]											CAG82557	1740	103	5	11.53	0.57	-4.33829	Down	8.1269e-25	5.44708e-24	cds:novel chromosome:GCA_000002525.1:B:31671:33410:1 gene:YALI0_B00396g transcript:CAG82557 description:"YALI0B00396p"	K08141|1|0.0|1145|yli:YALI0B00396g|MFS transporter, SP family, general alpha glucoside:H+ symporter	GO:0031224//intrinsic component of membrane	GO:0022857//transmembrane transporter activity	GO:0051234//establishment of localization;GO:0044763	gi|50545609|ref|XP_500343.1|/0/YALI0B00396p [Yarrowia lipolytica]
CAG81761	333	318	2132	210.89	1432.95	2.76443	Up	0	0	cds:novel chromosome:GCA_000002525.1:C:651362:652211:-1 gene:YALI0_C05082g transcript:CAG81761 description:"YALI0C05082p"	K02915|1|2e-58|222|yli:YALI0C05082g|large subunit ribosomal protein L34e	GO:0030529//ribonucleoprotein complex	GO:0005198//structural molecule activity	GO:0010467//gene expression	gi|210075403|ref|XP_501460.2|/2.08705e-57/60S ribosomal protein L34 [Yarrowia lipolytica]											CAG81521	648	1379	74	436.29	23.74	-4.1999	Down	4e-308	3.79343e-306	cds:novel chromosome:GCA_000002525.1:D:3513712:3514359:-1 gene:YALI0_D26411g transcript:CAG81521 description:"YALI0D26411p"	-	-	-	-	gi|50551681|ref|XP_503315.1|/2.17061e-64/YALI0D26411p [Yarrowia lipolytica]
CAG80248	1896	44	295	4.46	30.29	2.76373	Up	9.13498e-48	4.12503e-47	cds:novel chromosome:GCA_000002525.1:E:3732273:3734168:1 gene:YALI0_E31581g transcript:CAG80248 description:"YALI0E31581p"	K01117|1|4e-88|325|pic:PICST_51970|sphingomyelin phosphodiesterase [EC:3.1.4.12];K01128|2|2e-76|286|afm:AFUA_2G01600|[EC:3.1.4.-];K12350|3|9e-54|211|cci:CC1G_07717|sphingomyelin phosphodiesterase [EC:3.1.4.12]	-	GO:0003824//catalytic activity	-	gi|50554471|ref|XP_504644.1|/0/YALI0E31581p [Yarrowia lipolytica]											CAG81625	822	1748	94	428.38	23.36	-4.19678	Down	0	0	cds:novel chromosome:GCA_000002525.1:C:197136:197957:1 gene:YALI0_C01419g transcript:CAG81625 description:"YALI0C01419p"	K02564|1|2e-146|516|yli:YALI0C01419g|glucosamine-6-phosphate deaminase [EC:3.5.99.6]	-	GO:0016861//intramolecular oxidoreductase activity, interconverting aldoses and ketoses	GO:0044238;GO:1901071	gi|50547721|ref|XP_501330.1|/2.31564e-145/YALI0C01419p [Yarrowia lipolytica]
CAG82717	3309	315	2102	18.07	122.19	2.75746	Up	0	0	cds:novel chromosome:GCA_000002525.1:B:579566:582874:1 gene:YALI0_B04334g transcript:CAG82717 description:"YALI0B04334p"	K03235|1|0.0|2078|yli:YALI0B04334g|elongation factor 3	GO:0043231//intracellular membrane-bounded organelle	GO:0017111//nucleoside-triphosphatase activity;GO:0032550	GO:0009154//purine ribonucleotide catabolic process	gi|50545904|ref|XP_500490.1|/0/YALI0B04334p [Yarrowia lipolytica]											CAG83862	1260	733	40	114.59	6.34	-4.17585	Down	7.08914e-164	2.60372e-162	cds:novel chromosome:GCA_000002525.1:A:1030799:1032058:1 gene:YALI0_A10208g transcript:CAG83862 description:"YALI0A10208p"	K01336|1|2e-38|159|mgr:MGG_03670|cerevisin [EC:3.4.21.48]	-	GO:0004175//endopeptidase activity	GO:0019538//protein metabolic process	gi|50543538|ref|XP_499935.1|/0/YALI0A10208p [Yarrowia lipolytica]
CAG80421	2448	124	825	9.67	65.19	2.75306	Up	5.00524e-130	4.67327e-129	cds:novel chromosome:GCA_000002525.1:D:28601:31048:-1 gene:YALI0_D00297g transcript:CAG80421 description:"YALI0D00297p"	-	-	-	-	gi|50549529|ref|XP_502235.1|/0/YALI0D00297p [Yarrowia lipolytica]											CAG81923	438	250	14	121.87	6.92	-4.13843	Down	1.52047e-56	2.13741e-55	cds:novel chromosome:GCA_000002525.1:C:1202837:1203274:1 gene:YALI0_C08921g transcript:CAG81923 description:"YALI0C08921p"	-	-	-	-	gi|210075447|ref|XP_501620.2|/6.69104e-80/YALI0C08921p [Yarrowia lipolytica]
CAG77740	1110	95	631	16.78	112.93	2.75061	Up	8.96444e-100	6.92399e-99	cds:novel chromosome:GCA_000002525.1:F:436863:437972:-1 gene:YALI0_F03157g transcript:CAG77740 description:"YALI0F03157p"	K09202|1|7e-12|70.9|cpw:CPC735_005020|regulatory protein SWI5;K09238|4|3e-10|65.5|spo:SPAC6G10.12c|metallothionein expression activator	GO:0044464	GO:0097159//organic cyclic compound binding;GO:0046914//transition metal ion binding	-	gi|50555053|ref|XP_504935.1|/1.79977e-131/YALI0F03157p [Yarrowia lipolytica]											CAG83539	1590	88	5	10.81	0.62	-4.12395	Down	1.12348e-20	6.57328e-20	cds:novel chromosome:GCA_000002525.1:A:61589:63178:-1 gene:YALI0_A00528g transcript:CAG83539 description:"YALI0A00528p"	K01426|1|7e-44|177|mgr:MGG_14363|amidase [EC:3.5.1.4];K08856|2|6e-40|164|ani:AN1476.2|serine/threonine kinase 16 [EC:2.7.11.1];K08157|3|6e-24|111|act:ACLA_003880|MFS transporter, DHA1 family, multidrug resistance protein;K00492|4|8e-24|111|afv:AFLA_131810|[EC:1.14.13.-]	GO:0031224//intrinsic component of membrane	-	GO:0044763	gi|50542906|ref|XP_499619.1|/0/YALI0A00528p [Yarrowia lipolytica]
CAG81438	630	30	199	9.69	65.17	2.74964	Up	1.55752e-32	5.82372e-32	cds:novel chromosome:GCA_000002525.1:D:3267394:3268023:-1 gene:YALI0_D24563g transcript:CAG81438 description:"YALI0D24563p"	-	-	-	-	gi|50551527|ref|XP_503237.1|/1.49371e-22/YALI0D24563p [Yarrowia lipolytica]											CAG79985	1476	3949	255	523.82	34.32	-3.93195	Down	0	0	cds:novel chromosome:GCA_000002525.1:E:3026825:3028300:1 gene:YALI0_E25223g transcript:CAG79985 description:"YALI0E25223p"	-	-	-	-	gi|50553955|ref|XP_504386.1|/0/YALI0E25223p [Yarrowia lipolytica]
CAG82702	1413	154	1020	21.14	141.9	2.74683	Up	6.30928e-160	6.97868e-159	cds:novel chromosome:GCA_000002525.1:B:535347:536759:-1 gene:YALI0_B04004g transcript:CAG82702 description:"YALI0B04004p"	-	-	-	-	gi|210075208|ref|XP_002143003.1|/0/YALI0B04004p [Yarrowia lipolytica]											CAG78887	864	45	3	10.46	0.71	-3.88092	Down	9.74276e-11	3.59081e-10	cds:novel chromosome:GCA_000002525.1:F:3861241:3862104:-1 gene:YALI0_F30965g transcript:CAG78887 description:"YALI0F30965p"	-	-	-	-	gi|50557332|ref|XP_506074.1|/1.344e-146/YALI0F30965p [Yarrowia lipolytica]
CAG83934	1221	86	567	13.75	91.84	2.73969	Up	1.85102e-89	1.31308e-88	cds:novel chromosome:GCA_000002525.1:A:1275461:1276681:1 gene:YALI0_A12155g transcript:CAG83934 description:"YALI0A12155p"	K14859|1|0.0|711|yli:YALI0A12155g|ribosome biogenesis protein SSF1/2	-	-	-	gi|50543678|ref|XP_500005.1|/0/YALI0A12155p [Yarrowia lipolytica]											CAG79656	450	650	46	307.37	22.04	-3.80178	Down	8.59992e-136	2.58976e-134	cds:novel chromosome:GCA_000002525.1:E:2058945:2059394:1 gene:YALI0_E17435g transcript:CAG79656 description:"YALI0E17435p"	-	-	-	-	gi|50553304|ref|XP_504063.1|/2.52616e-58/YALI0E17435p [Yarrowia lipolytica]
CAG79661	2652	196	1292	14.09	94.09	2.73937	Up	1.56821e-201	2.10945e-200	cds:novel chromosome:GCA_000002525.1:E:2067442:2070093:1 gene:YALI0_E17589g transcript:CAG79661 description:"YALI0E17589p"	-	-	-	GO:0044763	gi|50553314|ref|XP_504068.1|/0/YALI0E17589p [Yarrowia lipolytica]											CAG79725	333	28	2	18.7	1.35	-3.79201	Down	5.7085e-07	1.63019e-06	cds:novel chromosome:GCA_000002525.1:E:2272152:2272484:1 gene:YALI0_E19030g transcript:CAG79725 description:"YALI0E19030p"	-	-	-	-	gi|210076180|ref|XP_504130.2|/6.29854e-46/YALI0E19030p [Yarrowia lipolytica]
CAG82567	1026	19	125	3.64	24.3	2.73895	Up	6.99754e-21	2.09761e-20	cds:novel chromosome:GCA_000002525.1:B:73442:74467:1 gene:YALI0_B00660g transcript:CAG82567 description:"YALI0B00660p"	K09467|1|3e-09|62.0|cgr:CAGL0A01628g|zinc-finger protein CreA/MIG	GO:0044464	GO:0097159//organic cyclic compound binding;GO:0046914//transition metal ion binding	-	gi|50545629|ref|XP_500353.1|/1.12841e-76/YALI0B00660p [Yarrowia lipolytica]											CAG80819	1605	3690	281	448.85	34.68	-3.69406	Down	0	0	cds:novel chromosome:GCA_000002525.1:D:1240044:1241648:1 gene:YALI0_D09801g transcript:CAG80819 description:"YALI0D09801p"	-	GO:0031224//intrinsic component of membrane	-	GO:0044763	gi|50550317|ref|XP_502631.1|/0/YALI0D09801p [Yarrowia lipolytica]
CAG82034	558	593	3906	218.86	1460.95	2.73883	Up	0	0	cds:novel chromosome:GCA_000002525.1:C:1589783:1590627:1 gene:YALI0_C11473g transcript:CAG82034 description:"YALI0C11473p"	K02947|1|2e-90|330|yli:YALI0C11473g|small subunit ribosomal protein S10e	GO:0030529//ribonucleoprotein complex	-	-	gi|50548509|ref|XP_501724.1|/1.82383e-89/YALI0C11473p [Yarrowia lipolytica]											CAG81080	384	52	4	29.44	2.29	-3.68436	Down	8.64196e-12	3.41699e-11	cds:novel chromosome:GCA_000002525.1:D:1999800:2000183:1 gene:YALI0_D16181g transcript:CAG81080 description:"YALI0D16181p"	-	-	-	-	gi|210075745|ref|XP_502889.2|/5.98805e-68/YALI0D16181p [Yarrowia lipolytica]
CAG78353	1257	51	335	7.91	52.64	2.73441	Up	2.00968e-53	9.99174e-53	cds:novel chromosome:GCA_000002525.1:F:2346904:2348160:1 gene:YALI0_F17622g transcript:CAG78353 description:"YALI0F17622p"	K14850|1|2e-163|574|yli:YALI0F17622g|ribosomal RNA-processing protein 8 [EC:2.1.1.-]	-	GO:0016741	GO:0008152//metabolic process	gi|50556272|ref|XP_505544.1|/1.80447e-162/YALI0F17622p [Yarrowia lipolytica]											CAG78595	1017	487	38	95.28	7.54	-3.65954	Down	3.88318e-99	8.06331e-98	cds:novel chromosome:GCA_000002525.1:F:3059230:3060246:-1 gene:YALI0_F23353g transcript:CAG78595 description:"YALI0F23353p"	-	-	-	-	gi|50556752|ref|XP_505784.1|/0/YALI0F23353p [Yarrowia lipolytica]
CAG83955	486	71	465	30.54	202.72	2.73072	Up	2.13164e-73	1.31014e-72	cds:novel chromosome:GCA_000002525.1:A:1339063:1339548:-1 gene:YALI0_A13035g transcript:CAG83955 description:"YALI0A13035p"	-	-	-	-	gi|210075110|ref|XP_500026.2|/2.07819e-76/YALI0A13035p [Yarrowia lipolytica]											CAG83816	1728	1172	92	132.11	10.52	-3.65053	Down	9.6869e-236	5.69913e-234	cds:novel chromosome:GCA_000002525.1:A:881043:882770:1 gene:YALI0_A08998g transcript:CAG83816 description:"YALI0A08998p"	K05841|1|5e-75|281|fgr:FG07850.1|sterol 3beta-glucosyltransferase [EC:2.4.1.173];K15196|2|3e-57|222|afv:AFLA_020970|transcription factor IIIB 90 kDa subunit;K08139|3|7e-50|197|ncr:NCU05627|MFS transporter, SP family, sugar:H+ symporter	GO:0031224//intrinsic component of membrane	GO:0022857//transmembrane transporter activity	GO:0051234//establishment of localization;GO:0044763	gi|50543446|ref|XP_499889.1|/0/YALI0A08998p [Yarrowia lipolytica]
CAG83532	2529	5361	35108	404.39	2683.6	2.73035	Up	0	0	cds:novel chromosome:GCA_000002525.1:A:37336:40249:1 gene:YALI0_A00352g transcript:CAG83532 description:"YALI0A00352p"	K03234|1|0.0|1649|yli:YALI0A00352g|elongation factor 2	GO:0044424	GO:0032550;GO:0017111//nucleoside-triphosphatase activity;GO:0008135//translation factor activity, nucleic acid binding	GO:0006414//translational elongation;GO:0009154//purine ribonucleotide catabolic process	gi|50542892|ref|XP_499612.1|/0/YALI0A00352p [Yarrowia lipolytica]											CAG82049	1092	166.63	13.15	30.25	2.42	-3.64386	Down	9.98332e-35	9.1272e-34	cds:novel chromosome:GCA_000002525.1:C:1630557:1631648:-1 gene:YALI0_C11836g transcript:CAG82049 description:"YALI0C11836p"	-	-	-	-	gi|50548539|ref|XP_501739.1|/3.56082e-108/YALI0C11836p [Yarrowia lipolytica]
CAG78911	1635	95	621	11.21	74.28	2.72819	Up	2.40834e-97	1.82247e-96	cds:novel chromosome:GCA_000002525.1:F:3913495:3915129:1 gene:YALI0_F31493g transcript:CAG78911 description:"YALI0F31493p"	K14810|1|0.0|983|yli:YALI0F31493g|ATP-dependent RNA helicase DDX56/DBP9 [EC:3.6.4.13]	GO:0031981//nuclear lumen	GO:0032550;GO:0003676//nucleic acid binding;GO:0042623//ATPase activity, coupled	GO:0042254//ribosome biogenesis	gi|50557380|ref|XP_506098.1|/0/YALI0F31493p [Yarrowia lipolytica]											CAG80729	603	828	67	283.28	23.24	-3.60755	Down	2.06914e-165	7.64379e-164	cds:novel chromosome:GCA_000002525.1:D:988913:989515:-1 gene:YALI0_D07656g transcript:CAG80729 description:"YALI0D07656p"	-	-	-	-	gi|50550137|ref|XP_502541.1|/1.42854e-88/YALI0D07656p [Yarrowia lipolytica]
CAG81373	2673	106	693	7.56	50.06	2.7272	Up	1.94926e-108	1.60934e-107	cds:novel chromosome:GCA_000002525.1:D:2983459:2986131:-1 gene:YALI0_D23001g transcript:CAG81373 description:"YALI0D23001p"	K03130|1|3e-10|67.0|lel:LELG_03169|transcription initiation factor TFIID subunit 5;K13124|2|4e-10|66.6|spo:SPBC713.05|mitogen-activated protein kinase organizer 1;K14963|3|4e-10|66.6|nfi:NFIA_054030|COMPASS component SWD3	-	-	-	gi|50551399|ref|XP_503173.1|/0/YALI0D23001p [Yarrowia lipolytica]											CAG77998	1029	1576	129	304.54	25.29	-3.58999	Down	0	0	cds:novel chromosome:GCA_000002525.1:F:1265382:1266410:-1 gene:YALI0_F09097g transcript:CAG77998 description:"YALI0F09097p"	K00540|1|3e-13|75.1|afm:AFUA_3G14770|[EC:1.-.-.-]	-	GO:0036094//small molecule binding;GO:0003824//catalytic activity;GO:0048037//cofactor binding	GO:0008152//metabolic process	gi|50555566|ref|XP_505191.1|/0/YALI0F09097p [Yarrowia lipolytica]
CAG79915	468	618	4035	277.32	1835.03	2.72618	Up	0	0	cds:novel chromosome:GCA_000002525.1:E:2782552:2783019:1 gene:YALI0_E23584g transcript:CAG79915 description:"YALI0E23584p"	K02896|1|8e-54|207|yli:YALI0E23584g|large subunit ribosomal protein L24e	GO:0030529//ribonucleoprotein complex	-	-	gi|50553810|ref|XP_504316.1|/6.23352e-53/60S ribosomal protein L24 [Yarrowia lipolytica]											CAG78382	1251	540	46	85.05	7.35	-3.5325	Down	1.33953e-106	3.00754e-105	cds:novel chromosome:GCA_000002525.1:F:2435835:2437085:1 gene:YALI0_F18326g transcript:CAG78382 description:"YALI0F18326p"	-	-	-	-	gi|50556330|ref|XP_505573.1|/0/YALI0F18326p [Yarrowia lipolytica]
CAG82194	2214	102	665	8.82	58.24	2.72316	Up	5.80298e-104	4.64019e-103	cds:novel chromosome:GCA_000002525.1:C:2243682:2245895:-1 gene:YALI0_C15807g transcript:CAG82194 description:"YALI0C15807p"	-	GO:0031224//intrinsic component of membrane	GO:0022891//substrate-specific transmembrane transporter activity	GO:0044765;GO:0044763;GO:0071705;GO:0071702	gi|50548823|ref|XP_501881.1|/0/YALI0C15807p [Yarrowia lipolytica]											CAG81682	1491	149	13	19.56	1.73	-3.49906	Down	3.04142e-30	2.4339e-29	cds:novel chromosome:GCA_000002525.1:C:408464:409954:-1 gene:YALI0_C03025g transcript:CAG81682 description:"YALI0C03025p"	K00128|1|0.0|940|yli:YALI0C03025g|aldehyde dehydrogenase (NAD+) [EC:1.2.1.3]	-	GO:0016903//oxidoreductase activity, acting on the aldehyde or oxo group of donors	GO:0044710	gi|50547827|ref|XP_501383.1|/0/YALI0C03025p [Yarrowia lipolytica]
CAG80010	1869	55	358	5.66	37.31	2.72069	Up	1.08201e-56	5.61709e-56	cds:novel chromosome:GCA_000002525.1:E:3095716:3097584:-1 gene:YALI0_E26048g transcript:CAG80010 description:"YALI0E26048p"	K05544|1|0.0|1177|yli:YALI0E26048g|tRNA-dihydrouridine synthase 3 [EC:1.3.1.89]	GO:0043231//intracellular membrane-bounded organelle	GO:0016627//oxidoreductase activity, acting on the CH-CH group of donors;GO:0046914//transition metal ion binding;GO:0000166//nucleotide binding	GO:0044710;GO:0006400//tRNA modification	gi|50554001|ref|XP_504409.1|/0/YALI0E26048p [Yarrowia lipolytica]											CAG83107	1596	4046	356	495.02	44.19	-3.48569	Down	0	0	cds:novel chromosome:GCA_000002525.1:B:1857153:1858748:1 gene:YALI0_B13838g transcript:CAG83107 description:"YALI0B13838p"	K00495|1|3e-117|421|afm:AFUA_4G03800|[EC:1.14.14.-];K00493|2|3e-111|401|pic:PICST_35590|unspecific monooxygenase [EC:1.14.14.1]	-	GO:0046914//transition metal ion binding;GO:0004497//monooxygenase activity;GO:0046906//tetrapyrrole binding	GO:0044710	gi|50546773|ref|XP_500856.1|/0/YALI0B13838p [Yarrowia lipolytica]
CAG80839	408	432	2799	226.42	1486.77	2.71511	Up	0	0	cds:novel chromosome:GCA_000002525.1:D:1292396:1293229:-1 gene:YALI0_D10263g transcript:CAG80839 description:"YALI0D10263p"	K02894|1|1e-73|273|yli:YALI0D10263g|large subunit ribosomal protein L23e	GO:0030529//ribonucleoprotein complex	GO:0005198//structural molecule activity	GO:0010467//gene expression	gi|50550357|ref|XP_502651.1|/1.03044e-72/60S ribosomal protein L23 [Yarrowia lipolytica]											CAG83715	1494	68	6	8.91	0.8	-3.47735	Down	1.89684e-14	8.70216e-14	cds:novel chromosome:GCA_000002525.1:A:577853:579346:-1 gene:YALI0_A05665g transcript:CAG83715 description:"YALI0A05665p"	-	-	-	-	gi|50543248|ref|XP_499790.1|/0/YALI0A05665p [Yarrowia lipolytica]
CAG81716	324	670	4329	458.92	3005.11	2.7111	Up	0	0	cds:novel chromosome:GCA_000002525.1:C:513668:514336:1 gene:YALI0_C03872g transcript:CAG81716 description:"YALI0C03872p"	K02975|1|1e-39|160|yli:YALI0C03872g|small subunit ribosomal protein S25e	GO:0030529//ribonucleoprotein complex	-	-	gi|50547895|ref|XP_501417.1|/1.28251e-38/40S ribosomal protein S25 [Yarrowia lipolytica]											CAR65202	432	22	2	10.89	1	-3.44493	Down	2.28838e-05	5.57529e-05	cds:novel chromosome:GCA_000002525.1:F:2387574:2388005:-1 gene:YALI0_F17897g transcript:CAR65202 description:"YALI0F17897p"	-	-	GO:0016407//acetyltransferase activity	-	gi|210076045|ref|XP_002143113.1|/7.71939e-68/YALI0F17897p [Yarrowia lipolytica]
CAG81704	2112	8	52	0.73	4.78	2.71104	Up	2.18414e-09	4.52582e-09	cds:novel chromosome:GCA_000002525.1:C:475558:477669:-1 gene:YALI0_C03586g transcript:CAG81704 description:"YALI0C03586p"	-	-	-	-	gi|50547871|ref|XP_501405.1|/0/YALI0C03586p [Yarrowia lipolytica]											CAG78759	1320	426	41	63.45	6.2	-3.35528	Down	8.51526e-81	1.51983e-79	cds:novel chromosome:GCA_000002525.1:F:3481468:3483041:-1 gene:YALI0_F27445g transcript:CAG78759 description:"YALI0F27445p"	-	-	-	-	gi|50557078|ref|XP_505947.1|/0/YALI0F27445p [Yarrowia lipolytica]
CAG81108	1806	31	200	3.3	21.59	2.70983	Up	3.3651e-32	1.24942e-31	cds:novel chromosome:GCA_000002525.1:D:2090849:2092654:-1 gene:YALI0_D16929g transcript:CAG81108 description:"YALI0D16929p"	K02258|1|2e-19|97.1|spo:SPAC1420.04c|cytochrome c oxidase assembly protein subunit 11	-	GO:0016741	GO:0010467//gene expression	gi|50550889|ref|XP_502917.1|/0/YALI0D16929p [Yarrowia lipolytica]											CAG78539	645	78	8	24.8	2.58	-3.2649	Down	1.45238e-15	6.99123e-15	cds:novel chromosome:GCA_000002525.1:F:2900239:2900883:-1 gene:YALI0_F21923g transcript:CAG78539 description:"YALI0F21923p"	K09466|1|2e-13|75.1|ppa:PAS_chr4_0487|zinc finger protein ADR1	GO:0005622//intracellular	GO:0046914//transition metal ion binding;GO:0003676//nucleic acid binding	-	gi|50556640|ref|XP_505728.1|/3.84132e-130/YALI0F21923p [Yarrowia lipolytica]
CAG78580	696	44	284	12.76	83.48	2.7098	Up	4.31588e-45	1.90421e-44	cds:novel chromosome:GCA_000002525.1:F:3011092:3011787:-1 gene:YALI0_F22935g transcript:CAG78580 description:"YALI0F22935p"	K01867|1|3e-23|107|cim:CIMG_02565|tryptophanyl-tRNA synthetase [EC:6.1.1.2]	GO:0030529//ribonucleoprotein complex	GO:0005198//structural molecule activity	GO:0010467//gene expression	gi|50556722|ref|XP_505769.1|/3.56193e-127/YALI0F22935p [Yarrowia lipolytica]											CAG82339	606	154	16	52.4	5.52	-3.24683	Down	2.70104e-29	2.09298e-28	cds:novel chromosome:GCA_000002525.1:C:2664858:2665463:-1 gene:YALI0_C19646g transcript:CAG82339 description:"YALI0C19646p"	K03809|1|1e-116|417|yli:YALI0C19646g|Trp repressor binding protein	-	GO:0032553;GO:0003824//catalytic activity	GO:0044710;GO:0006351//transcription, DNA-templated	gi|50549097|ref|XP_502019.1|/1.04641e-115/YALI0C19646p [Yarrowia lipolytica]
CAG78960	1539	91	586	11.43	74.62	2.70674	Up	3.5498e-91	2.54376e-90	cds:novel chromosome:GCA_000002525.1:E:65963:67501:1 gene:YALI0_E00660g transcript:CAG78960 description:"YALI0E00660p"	K11436|1|0.0|963|yli:YALI0E00660g|protein arginine N-methyltransferase 3 [EC:2.1.1.-]	GO:0044424	GO:0008168//methyltransferase activity	GO:0008213	gi|50551813|ref|XP_503381.1|/0/YALI0E00660p [Yarrowia lipolytica]											CAG78991	1143	85	9	14.71	1.58	-3.2188	Down	1.19966e-16	6.03532e-16	cds:novel chromosome:GCA_000002525.1:E:153817:154959:-1 gene:YALI0_E01364g transcript:CAG78991 description:"YALI0E01364p"	K04536|1|0.0|775|yli:YALI0E01364g|guanine nucleotide-binding protein G(I)/G(S)/G(T) subunit beta-1	-	-	-	gi|50551875|ref|XP_503412.1|/0/YALI0E01364p [Yarrowia lipolytica]
CAG78342	552	37	238	13.82	90.09	2.70461	Up	5.75186e-38	2.33196e-37	cds:novel chromosome:GCA_000002525.1:F:2318921:2319472:1 gene:YALI0_F17380g transcript:CAG78342 description:"YALI0F17380p"	K14560|1|9e-104|374|yli:YALI0F17380g|U3 small nucleolar ribonucleoprotein protein IMP3	GO:0044464	GO:0003723//RNA binding	-	gi|50556250|ref|XP_505533.1|/8.17726e-103/YALI0F17380p [Yarrowia lipolytica]											CAG83932	1680	5306	562	615.71	66.17	-3.218	Down	0	0	cds:novel chromosome:GCA_000002525.1:A:1268323:1270002:-1 gene:YALI0_A12111g transcript:CAG83932 description:"YALI0A12111p"	K08773|1|4e-13|75.9|uma:UM01028.1|RalA-binding protein 1	GO:0044464	-	GO:0007154//cell communication;GO:0006139//nucleobase-containing compound metabolic process;GO:0050794//regulation of cellular process	gi|50543674|ref|XP_500003.1|/0/YALI0A12111p [Yarrowia lipolytica]
CAG78401	1329	19	122	2.78	18.09	2.70204	Up	3.75346e-20	1.10225e-19	cds:novel chromosome:GCA_000002525.1:F:2501977:2503305:1 gene:YALI0_F18744g transcript:CAG78401 description:"YALI0F18744p"	K14347|1|2e-135|481|yli:YALI0B10956g|solute carrier family 10 (sodium/bile acid cotransporter), member 7	GO:0016020//membrane	-	GO:0070588//calcium ion transmembrane transport	gi|50556368|ref|XP_505592.1|/0/YALI0F18744p [Yarrowia lipolytica]											CAG79711	1899	1953	209	199.78	21.69	-3.20331	Down	0	0	cds:novel chromosome:GCA_000002525.1:E:2229789:2231687:1 gene:YALI0_E18722g transcript:CAG79711 description:"YALI0E18722p"	K12199|1|7e-13|75.1|nhe:NECHADRAFT_49861|vacuolar protein sorting-associated protein VTA1;K11664|2|2e-12|73.6|nhe:NECHADRAFT_81881|vacuolar protein sorting-associated protein 72	-	-	-	gi|50553410|ref|XP_504116.1|/5.79125e-52/YALI0E18722p [Yarrowia lipolytica]
CAG83375	1041	71	455	13.41	87.11	2.69953	Up	5.61208e-71	3.37096e-70	cds:novel chromosome:GCA_000002525.1:B:2643941:2644981:-1 gene:YALI0_B20086g transcript:CAG83375 description:"YALI0B20086p"	K04564|1|1e-163|575|yli:YALI0B20086g|superoxide dismutase, Fe-Mn family [EC:1.15.1.1]	-	GO:0016209//antioxidant activity;GO:0043169//cation binding	GO:0044710;GO:0072593//reactive oxygen species metabolic process	gi|50547305|ref|XP_501122.1|/1.0455e-162/YALI0B20086p [Yarrowia lipolytica]											CAG82761	2226	168	18	14.6	1.59	-3.19887	Down	1.9226e-31	1.59898e-30	cds:novel chromosome:GCA_000002525.1:B:738595:740820:-1 gene:YALI0_B05456g transcript:CAG82761 description:"YALI0B05456p"	K01897|1|5e-83|308|afm:AFUA_1G17190|long-chain acyl-CoA synthetase [EC:6.2.1.3];K01976|5|1e-32|140|ani:AN4397.2|[EC:6.-.-.-]	-	-	-	gi|50545986|ref|XP_500530.1|/0/YALI0B05456p [Yarrowia lipolytica]
CAR64349	348	261	1668	164.38	1064.65	2.69527	Up	4.9156e-255	8.04359e-254	cds:novel chromosome:GCA_000002525.1:E:3823377:3823872:-1 gene:YALI0_E32208g transcript:CAR64349 description:"YALI0E32208p"	K02891|1|4e-24|108|ure:UREG_04581|large subunit ribosomal protein L22e	GO:0030529//ribonucleoprotein complex	GO:0005198//structural molecule activity	GO:0010467//gene expression	gi|210076276|ref|XP_002143093.1|/1.93369e-50/60S ribosomal protein L22 [Yarrowia lipolytica]											CAG80007	1572	2249	245	279.5	30.89	-3.17764	Down	0	0	cds:novel chromosome:GCA_000002525.1:E:3083273:3084844:-1 gene:YALI0_E25982g transcript:CAG80007 description:"YALI0E25982p"	K00495|1|2e-135|482|afm:AFUA_4G03800|[EC:1.14.14.-];K00493|2|8e-127|453|pic:PICST_35590|unspecific monooxygenase [EC:1.14.14.1]	-	GO:0046914//transition metal ion binding;GO:0004497//monooxygenase activity;GO:0046906//tetrapyrrole binding	GO:0044710	gi|50553995|ref|XP_504406.1|/0/YALI0E25982p [Yarrowia lipolytica]
CAG82665	615	42	268	13.93	90.1	2.69333	Up	2.29454e-42	9.72499e-42	cds:novel chromosome:GCA_000002525.1:B:442611:443272:-1 gene:YALI0_B02970g transcript:CAG82665 description:"YALI0B02970p"	K14804|1|7e-82|301|yli:YALI0B02970g|ribosome biogenesis protein SLX9	-	-	-	gi|210075192|ref|XP_500445.2|/6.64782e-81/YALI0B02970p [Yarrowia lipolytica]											CAG82866	1041	1597	181	304.86	35.05	-3.12066	Down	1.50641e-278	1.18169e-276	cds:novel chromosome:GCA_000002525.1:B:1074176:1075216:-1 gene:YALI0_B08052g transcript:CAG82866 description:"YALI0B08052p"	K00540|1|2e-16|85.9|afm:AFUA_3G14770|[EC:1.-.-.-];K07748|2|2e-07|55.8|afm:AFUA_2G17400|sterol-4alpha-carboxylate 3-dehydrogenase (decarboxylating) [EC:1.1.1.170];K15917|4|5e-06|51.2|ctp:CTRG_04618|UDP-glucose 4-epimerase / aldose 1-epimerase [EC:5.1.3.2 5.1.3.3]	-	GO:0036094//small molecule binding;GO:0048037//cofactor binding	GO:0008152//metabolic process	gi|50546208|ref|XP_500625.1|/0/YALI0B08052p [Yarrowia lipolytica]
CAG79527	420	497	3171	252.02	1629.63	2.69293	Up	0	0	cds:novel chromosome:GCA_000002525.1:E:1706135:1706554:-1 gene:YALI0_E14212g transcript:CAG79527 description:"YALI0E14212p"	K02903|1|6e-19|91.7|ncr:NCU06210|large subunit ribosomal protein L28e	GO:0030529//ribonucleoprotein complex	GO:0005198//structural molecule activity	GO:0010467//gene expression	gi|210075937|ref|XP_503934.2|/2.50707e-74/YALI0E14212p [Yarrowia lipolytica]											CAG78442	939	1958	233	416.68	50.29	-3.0506	Down	0	0	cds:novel chromosome:GCA_000002525.1:F:2621456:2622626:-1 gene:YALI0_F19712g transcript:CAG78442 description:"YALI0F19712p"	K05863|1|9e-180|628|yli:YALI0F19712g|solute carrier family 25 (mitochondrial adenine nucleotide translocator), member 4/5/6/31	GO:0019866//organelle inner membrane;GO:0031224//intrinsic component of membrane	-	GO:0051234//establishment of localization;GO:0044763	gi|50556450|ref|XP_505633.1|/8.93506e-179/ADP/ATP carrier protein [Yarrowia lipolytica CLIB122]
CAG77862	1530	129	823	16.31	105.43	2.69246	Up	1.17729e-126	1.08328e-125	cds:novel chromosome:GCA_000002525.1:F:875608:877137:1 gene:YALI0_F05918g transcript:CAG77862 description:"YALI0F05918p"	K14837|1|0.0|722|yli:YALI0F05918g|nucleolar protein 12	GO:0005634//nucleus	GO:0003676//nucleic acid binding	GO:0042254//ribosome biogenesis	gi|50555293|ref|XP_505055.1|/0/YALI0F05918p [Yarrowia lipolytica]											CAG80062	783	133	16	34.33	4.19	-3.03445	Down	5.42362e-24	3.54909e-23	cds:novel chromosome:GCA_000002525.1:E:3237356:3238138:1 gene:YALI0_E27291g transcript:CAG80062 description:"YALI0E27291p"	K07034|1|2e-61|234|yli:YALI0C23617g|	-	-	-	gi|50554105|ref|XP_504461.1|/1.38036e-152/YALI0E27291p [Yarrowia lipolytica]
CAG81243	531	21	134	8.19	52.94	2.69242	Up	6.37998e-22	1.95778e-21	cds:novel chromosome:GCA_000002525.1:D:2519286:2519816:-1 gene:YALI0_D19954g transcript:CAG81243 description:"YALI0D19954p"	K14860|1|5e-97|352|yli:YALI0D19954g|translation machinery-associated protein 16	-	-	-	gi|50551155|ref|XP_503051.1|/3.95067e-96/YALI0D19954p [Yarrowia lipolytica]											CAG81930	933	131	16	28.07	3.48	-3.01187	Down	1.70682e-23	1.10778e-22	cds:novel chromosome:GCA_000002525.1:C:1240464:1241396:-1 gene:YALI0_C09119g transcript:CAG81930 description:"YALI0C09119p"	K00100|1|4e-63|240|yli:YALI0B07117g|[EC:1.1.1.-]	-	GO:0016616//oxidoreductase activity, acting on the CH-OH group of donors, NAD or NADP as acceptor	GO:0044710	gi|50548315|ref|XP_501627.1|/8.29224e-169/YALI0C09119p [Yarrowia lipolytica]
CAG77968	189	211	1336	282.34	1810.87	2.68118	Up	1.50955e-203	2.05227e-202	cds:novel chromosome:GCA_000002525.1:F:1185073:1185362:-1 gene:YALI0_F08437g transcript:CAG77968 description:"YALI0F08437p"	K02905|1|3e-18|89.0|pgu:PGUG_02332|large subunit ribosomal protein L29e	GO:0030529//ribonucleoprotein complex	GO:0005198//structural molecule activity	GO:0010467//gene expression	gi|210075983|ref|XP_505161.2|/9.89229e-23/60S ribosomal protein L29 [Yarrowia lipolytica]											CAG82514	1242	1902	235	301.84	37.83	-2.99618	Down	0	0	cds:novel chromosome:GCA_000002525.1:C:3179894:3181135:-1 gene:YALI0_C23705g transcript:CAG82514 description:"YALI0C23705p"	-	-	GO:0016407//acetyltransferase activity	-	gi|50549443|ref|XP_502192.1|/0/YALI0C23705p [Yarrowia lipolytica]
CAG83439	1644	31	194	3.64	23.07	2.66401	Up	9.44766e-31	3.43153e-30	cds:novel chromosome:GCA_000002525.1:B:2825107:2826750:-1 gene:YALI0_B21538g transcript:CAG83439 description:"YALI0B21538p"	K14779|1|0.0|901|yli:YALI0B21538g|ATP-dependent RNA helicase DDX52/ROK1 [EC:3.6.4.13]	GO:0031981//nuclear lumen	GO:0032550;GO:0003676//nucleic acid binding;GO:0042623//ATPase activity, coupled	GO:0042254//ribosome biogenesis	gi|50547433|ref|XP_501186.1|/0/YALI0B21538p [Yarrowia lipolytica]											CAG81997	1563	258	32	32.25	4.06	-2.98975	Down	1.50084e-44	1.68486e-43	cds:novel chromosome:GCA_000002525.1:C:1482309:1483871:-1 gene:YALI0_C10670g transcript:CAG81997 description:"YALI0C10670p"	K08856|1|1e-46|187|ani:AN1476.2|serine/threonine kinase 16 [EC:2.7.11.1];K01426|2|2e-37|156|mgr:MGG_14363|amidase [EC:3.5.1.4];K08157|3|8e-26|117|dha:DEHA2E05786g|MFS transporter, DHA1 family, multidrug resistance protein	GO:0031224//intrinsic component of membrane	-	GO:0044763	gi|50548437|ref|XP_501688.1|/0/YALI0C10670p [Yarrowia lipolytica]
CAG79270	1362	13	81	1.85	11.71	2.66214	Up	1.29054e-13	3.18448e-13	cds:novel chromosome:GCA_000002525.1:E:934849:936210:-1 gene:YALI0_E08008g transcript:CAG79270 description:"YALI0E08008p"	-	-	-	-	gi|50552542|ref|XP_503681.1|/7.57301e-77/YALI0E08008p [Yarrowia lipolytica]											CAG82091	1293	569	72	86.59	11.12	-2.96104	Down	2.12818e-95	4.32027e-94	cds:novel chromosome:GCA_000002525.1:C:1788779:1790071:-1 gene:YALI0_C12980g transcript:CAG82091 description:"YALI0C12980p"	K01386|1|2e-20|99.4|sce:YLR121C|[EC:3.4.23.-];K06005|2|4e-16|85.1|ctp:CTRG_02432|candidapepsin [EC:3.4.23.24];K06009|5|1e-15|83.6|vpo:Kpol_543p61|yapsin 1 [EC:3.4.23.41]	-	GO:0004175//endopeptidase activity	GO:0019538//protein metabolic process	gi|50548623|ref|XP_501781.1|/0/YALI0C12980p [Yarrowia lipolytica]
CAG83943	1053	36	224	6.72	42.37	2.65651	Up	3.70268e-35	1.444e-34	cds:novel chromosome:GCA_000002525.1:A:1295014:1296066:-1 gene:YALI0_A12441g transcript:CAG83943 description:"YALI0A12441p"	-	-	-	-	gi|50543696|ref|XP_500014.1|/0/YALI0A12441p [Yarrowia lipolytica]											CAG81614	1071	317	41	58.74	7.71	-2.92954	Down	2.65308e-53	3.51201e-52	cds:novel chromosome:GCA_000002525.1:C:165624:166694:-1 gene:YALI0_C01199g transcript:CAG81614 description:"YALI0C01199p"	-	-	-	-	gi|50547699|ref|XP_501319.1|/0/YALI0C01199p [Yarrowia lipolytica]
CAG80271	2343	126	784	10.28	64.79	2.65593	Up	5.57518e-119	4.89583e-118	cds:novel chromosome:GCA_000002525.1:E:3805547:3807889:-1 gene:YALI0_E32043g transcript:CAG80271 description:"YALI0E32043p"	K14555|1|0.0|1513|yli:YALI0E32043g|U3 small nucleolar RNA-associated protein 13	GO:0030684//preribosome	-	GO:0042254//ribosome biogenesis	gi|50554517|ref|XP_504667.1|/0/YALI0E32043p [Yarrowia lipolytica]											CAG83672	1584	23	3	2.84	0.38	-2.90182	Down	5.8015e-05	0.000135425	cds:novel chromosome:GCA_000002525.1:A:458431:460655:-1 gene:YALI0_A04279g transcript:CAG83672 description:"YALI0A04279p"	K10706|1|5e-44|178|yli:YALI0A19404g|senataxin [EC:3.6.4.-]	GO:0043231//intracellular membrane-bounded organelle	GO:0017111//nucleoside-triphosphatase activity;GO:0032550	GO:0016073//snRNA metabolic process;GO:0042254//ribosome biogenesis;GO:0006399//tRNA metabolic process;GO:0016074//snoRNA metabolic process;GO:0006366//transcription from RNA polymerase II promoter	gi|50543164|ref|XP_499748.1|/0/YALI0A04279p [Yarrowia lipolytica]
CAG83028	861	74	460	17.09	107.65	2.65512	Up	1.74711e-70	1.04252e-69	cds:novel chromosome:GCA_000002525.1:B:1591857:1592717:1 gene:YALI0_B11880g transcript:CAG83028 description:"YALI0B11880p"	K14820|1|7e-155|545|yli:YALI0B11880g|ribosome biogenesis protein BRX1	-	-	-	gi|50546617|ref|XP_500778.1|/6.61369e-154/ribosome biogenesis protein BRX1 [Yarrowia lipolytica CLIB122]											CAG83566	1497	67	9	8.76	1.19	-2.87997	Down	3.87102e-12	1.56466e-11	cds:novel chromosome:GCA_000002525.1:A:164805:166301:1 gene:YALI0_A01265g transcript:CAG83566 description:"YALI0A01265p"	-	-	-	-	gi|50542960|ref|XP_499646.1|/0/YALI0A01265p [Yarrowia lipolytica]
CAG78213	828	107	665	25.76	162.25	2.65501	Up	4.04272e-101	3.17271e-100	cds:novel chromosome:GCA_000002525.1:F:1915539:1916366:1 gene:YALI0_F14245g transcript:CAG78213 description:"YALI0F14245p"	K14838|1|2e-90|331|yli:YALI0F14245g|nucleolar protein 15	-	-	-	gi|50555992|ref|XP_505404.1|/1.82639e-89/YALI0F14245p [Yarrowia lipolytica]											CAG81254	2022	5886	789	564.52	76.78	-2.87822	Down	0	0	cds:novel chromosome:GCA_000002525.1:D:2547703:2549724:1 gene:YALI0_D20196g transcript:CAG81254 description:"YALI0D20196p"	K10866|1|2e-52|206|nhe:NECHADRAFT_65858|DNA repair protein RAD50 [EC:3.6.-.-];K13095|3|1e-36|154|fgr:FG02080.1|splicing factor 1;K01952|4|8e-34|144|pno:SNOG_10851|phosphoribosylformylglycinamidine synthase [EC:6.3.5.3];K08197|5|2e-16|87.0|zro:ZYRO0G07414g|MFS transporter, SIT family, siderophore-iron:H+ symporter	GO:0031224//intrinsic component of membrane	-	GO:0044763	gi|50551177|ref|XP_503062.1|/0/YALI0D20196p [Yarrowia lipolytica]
CAG80571	1926	55	341	5.48	34.45	2.65226	Up	1.35375e-52	6.6217e-52	cds:novel chromosome:GCA_000002525.1:D:494715:496640:-1 gene:YALI0_D03960g transcript:CAG80571 description:"YALI0D03960p"	K14774|1|0.0|1138|yli:YALI0D03960g|U3 small nucleolar RNA-associated protein 25	GO:0032991//macromolecular complex;GO:0031981//nuclear lumen	-	GO:0042254//ribosome biogenesis	gi|50549823|ref|XP_502383.1|/0/YALI0D03960p [Yarrowia lipolytica]											CAG80224	711	445	60	127.37	17.41	-2.87104	Down	1.21424e-72	2.025e-71	cds:novel chromosome:GCA_000002525.1:E:3666986:3667696:-1 gene:YALI0_E31108g transcript:CAG80224 description:"YALI0E31108p"	-	GO:0030312	GO:0005198//structural molecule activity	-	gi|50554423|ref|XP_504620.1|/2.20524e-95/YALI0E31108p [Yarrowia lipolytica]
CAG81604	1908	9	56	0.91	5.71	2.64955	Up	8.47174e-10	1.78932e-09	cds:novel chromosome:GCA_000002525.1:C:134831:136738:1 gene:YALI0_C00979g transcript:CAG81604 description:"YALI0C00979p"	K01117|1|4e-95|348|pic:PICST_51970|sphingomyelin phosphodiesterase [EC:3.1.4.12];K01128|2|3e-86|318|afm:AFUA_2G01600|[EC:3.1.4.-];K12350|3|1e-55|217|cci:CC1G_07717|sphingomyelin phosphodiesterase [EC:3.1.4.12]	-	GO:0003824//catalytic activity	-	gi|50547679|ref|XP_501309.1|/0/YALI0C00979p [Yarrowia lipolytica]											CAG81212	1101	51	7	9.18	1.28	-2.84235	Down	1.92809e-09	6.60081e-09	cds:novel chromosome:GCA_000002525.1:D:2428222:2429322:1 gene:YALI0_D19184g transcript:CAG81212 description:"YALI0D19184p"	K01046|1|0.0|738|yli:YALI0D19184g|triacylglycerol lipase [EC:3.1.1.3];K05757|3|7e-26|117|afv:AFLA_037780|actin related protein 2/3 complex, subunit 1A/1B	-	GO:0052689//carboxylic ester hydrolase activity;GO:0016298//lipase activity	GO:0044238	gi|50551093|ref|XP_503020.1|/0/YALI0D19184p [Yarrowia lipolytica]
CAG81709	417	128	790	65.44	409.32	2.64498	Up	2.67982e-119	2.36637e-118	cds:novel chromosome:GCA_000002525.1:C:492782:493687:-1 gene:YALI0_C03696g transcript:CAG81709 description:"YALI0C03696p"	K15541|1|3e-10|62.8|aor:AOR_1_1332164|protein MPE1	-	-	-	gi|50547881|ref|XP_501410.1|/1.42449e-77/YALI0C03696p [Yarrowia lipolytica]											CAG78345	1380	363	50	51.63	7.21	-2.84014	Down	6.6056e-59	9.58264e-58	cds:novel chromosome:GCA_000002525.1:F:2326976:2328355:1 gene:YALI0_F17446g transcript:CAG78345 description:"YALI0F17446p"	-	GO:0031224//intrinsic component of membrane	-	GO:0044763	gi|50556256|ref|XP_505536.1|/0/YALI0F17446p [Yarrowia lipolytica]
CAG77843	486	788	4863	338.98	2120.06	2.64483	Up	0	0	cds:novel chromosome:GCA_000002525.1:F:825473:826227:-1 gene:YALI0_F05522g transcript:CAG77843 description:"YALI0F05522p"	K02889|1|5e-89|325|yli:YALI0F05522g|large subunit ribosomal protein L21e	GO:0030529//ribonucleoprotein complex	GO:0005198//structural molecule activity	GO:0010467//gene expression	gi|50555255|ref|XP_505036.1|/4.03707e-88/60S ribosomal protein L21 [Yarrowia lipolytica]											CAG81787	1215	29	4	4.71	0.66	-2.83519	Down	7.55188e-06	1.9427e-05	cds:novel chromosome:GCA_000002525.1:C:739030:740244:-1 gene:YALI0_C05731g transcript:CAG81787 description:"YALI0C05731p"	-	-	-	-	gi|50548033|ref|XP_501486.1|/0/YALI0C05731p [Yarrowia lipolytica]
CAG77874	867	101	622	23.15	144.5	2.64199	Up	3.50682e-94	2.59194e-93	cds:novel chromosome:GCA_000002525.1:F:925589:926455:-1 gene:YALI0_F06182g transcript:CAG77874 description:"YALI0F06182p"	K03004|1|1e-137|488|yli:YALI0F06182g|DNA-directed RNA polymerase I subunit RPA43	-	GO:0034062//RNA polymerase activity	GO:0010467//gene expression	gi|50555317|ref|XP_505067.1|/9.71374e-137/YALI0F06182p [Yarrowia lipolytica]											CAG80424	1620	3039	421	366.13	51.46	-2.83083	Down	0	0	cds:novel chromosome:GCA_000002525.1:D:35951:37570:-1 gene:YALI0_D00363g transcript:CAG80424 description:"YALI0D00363p"	K08139|1|1e-50|200|dha:DEHA2C11374g|MFS transporter, SP family, sugar:H+ symporter	GO:0031224//intrinsic component of membrane	GO:0022857//transmembrane transporter activity	GO:0051234//establishment of localization;GO:0044763	gi|50549535|ref|XP_502238.1|/0/YALI0D00363p [Yarrowia lipolytica]
CAG78164	372	36	221	20.98	130.54	2.63741	Up	1.93858e-34	7.45491e-34	cds:novel chromosome:GCA_000002525.1:F:1755750:1756121:-1 gene:YALI0_F13101g transcript:CAG78164 description:"YALI0F13101p"	K14822|1|1e-28|123|yli:YALI0F13101g|rRNA-processing protein CGR1	GO:0031981//nuclear lumen	-	GO:0042254//ribosome biogenesis	gi|50555898|ref|XP_505357.1|/1.72213e-27/YALI0F13101p [Yarrowia lipolytica]											CAG82512	1377	357	50	50.89	7.23	-2.81531	Down	1.86008e-57	2.64406e-56	cds:novel chromosome:GCA_000002525.1:C:3175730:3177106:1 gene:YALI0_C23661g transcript:CAG82512 description:"YALI0C23661p"	K13289|1|0.0|954|yli:YALI0C23661g|cathepsin A (carboxypeptidase C) [EC:3.4.16.5]	GO:0000324//fungal-type vacuole	GO:0004180//carboxypeptidase activity	GO:0019538//protein metabolic process	gi|50549439|ref|XP_502190.1|/0/YALI0C23661p [Yarrowia lipolytica]
CAG83216	837	8	49	1.9	11.82	2.63716	Up	1.17224e-08	2.36497e-08	cds:novel chromosome:GCA_000002525.1:B:2135895:2136731:1 gene:YALI0_B16192g transcript:CAG83216 description:"YALI0B16192p"	K00540|1|7e-64|243|afm:AFUA_2G15430|[EC:1.-.-.-];K13237|3|5e-20|97.4|cdu:CD36_64400|peroxisomal 2,4-dienoyl-CoA reductase [EC:1.3.1.34];K00065|4|1e-19|95.9|scm:SCHCODRAFT_79855|2-deoxy-D-gluconate 3-dehydrogenase [EC:1.1.1.125];K00100|5|2e-19|95.1|afm:AFUA_2G15740|[EC:1.1.1.-]	-	GO:0036094//small molecule binding;GO:0016491//oxidoreductase activity	GO:0044710	gi|50546987|ref|XP_500963.1|/1.71159e-151/YALI0B16192p [Yarrowia lipolytica]											CAG83910	3765	147	21	7.48	1.08	-2.79201	Down	2.71462e-24	1.78743e-23	cds:novel chromosome:GCA_000002525.1:A:1183677:1187441:1 gene:YALI0_A11473g transcript:CAG83910 description:"YALI0A11473p"	K05658|1|0.0|2318|yli:YALI0A11473g|ATP-binding cassette, subfamily B (MDR/TAP), member 1	GO:0031224//intrinsic component of membrane	GO:0017111//nucleoside-triphosphatase activity;GO:0032550;GO:0015405	GO:0009154//purine ribonucleotide catabolic process;GO:0044763;GO:0051234//establishment of localization	gi|50543630|ref|XP_499981.1|/0/YALI0A11473p [Yarrowia lipolytica]
CAG80471	2061	166	1019	15.44	96.04	2.63696	Up	7.45774e-153	7.99817e-152	cds:novel chromosome:GCA_000002525.1:D:163148:165208:1 gene:YALI0_D01419g transcript:CAG80471 description:"YALI0D01419p"	-	GO:0043231//intracellular membrane-bounded organelle	GO:0003700//sequence-specific DNA binding transcription factor activity;GO:0046914//transition metal ion binding	GO:0006366//transcription from RNA polymerase II promoter	gi|50549629|ref|XP_502285.1|/0/YALI0D01419p [Yarrowia lipolytica]											CAG82369	1737	980	141	109.88	16.04	-2.77618	Down	1.62476e-152	5.64139e-151	cds:novel chromosome:GCA_000002525.1:C:2752948:2754684:-1 gene:YALI0_C20361g transcript:CAG82369 description:"YALI0C20361p"	-	GO:0031224//intrinsic component of membrane	-	GO:0044763	gi|50549157|ref|XP_502049.1|/0/YALI0C20361p [Yarrowia lipolytica]
CAG83734	1545	76	466	9.51	59.1	2.63564	Up	8.34298e-71	4.99242e-70	cds:novel chromosome:GCA_000002525.1:A:625950:627494:1 gene:YALI0_A06479g transcript:CAG83734 description:"YALI0A06479p"	K14855|1|0.0|1068|yli:YALI0A06479g|ribosome assembly protein 4	GO:0043231//intracellular membrane-bounded organelle	-	GO:0022613//ribonucleoprotein complex biogenesis	gi|50543284|ref|XP_499808.1|/0/YALI0A06479p [Yarrowia lipolytica]											CAG77914	1737	1072	155	120.19	17.63	-2.76921	Down	3.30406e-166	1.22772e-164	cds:novel chromosome:GCA_000002525.1:F:1046684:1048420:-1 gene:YALI0_F07106g transcript:CAG77914 description:"YALI0F07106p"	K00605|1|2e-16|86.7|cim:CIMG_06916|aminomethyltransferase [EC:2.1.2.10];K15015|2|6e-07|55.5|cgr:CAGL0D03036g|solute carrier family 32 (vesicular inhibitory amino acid transporter);K14209|4|1e-06|54.3|ani:AN4477.2|solute carrier family 36 (proton-coupled amino acid transporter)	GO:0031224//intrinsic component of membrane	-	-	gi|50555397|ref|XP_505107.1|/0/YALI0F07106p [Yarrowia lipolytica]
CAG78406	987	55	337	10.99	68.24	2.63443	Up	1.22594e-51	5.90554e-51	cds:novel chromosome:GCA_000002525.1:F:2515668:2516654:-1 gene:YALI0_F18854g transcript:CAG78406 description:"YALI0F18854p"	K15113|1|1e-25|116|mgl:MGL_2647|solute carrier family 25 (mitochondrial iron transporter), member 28/37;K15111|3|1e-25|116|cci:CC1G_08023|solute carrier family 25 (mitochondrial S-adenosylmethionine transporter), member 26	GO:0031224//intrinsic component of membrane	-	GO:0051234//establishment of localization;GO:0044763	gi|50556378|ref|XP_505597.1|/3.5427e-173/YALI0F18854p [Yarrowia lipolytica]											CAG83183	1437	21	3	2.86	0.42	-2.76755	Down	0.00018164	0.000400466	cds:novel chromosome:GCA_000002525.1:B:2052932:2054368:-1 gene:YALI0_B15466g transcript:CAG83183 description:"YALI0B15466p"	-	-	-	-	gi|50546925|ref|XP_500932.1|/0/YALI0B15466p [Yarrowia lipolytica]
CAG78530	1521	157	960	19.97	123.74	2.63141	Up	9.02076e-144	9.09092e-143	cds:novel chromosome:GCA_000002525.1:F:2875875:2877395:1 gene:YALI0_F21725g transcript:CAG78530 description:"YALI0F21725p"	K14538|1|0.0|821|yli:YALI0F21725g|nuclear GTP-binding protein	-	GO:0032550	GO:0042221//response to chemical	gi|50556622|ref|XP_505719.1|/0/YALI0F21725p [Yarrowia lipolytica]											CAG78447	822	1807	264	442.84	65.61	-2.7548	Down	2.98772e-277	2.28723e-275	cds:novel chromosome:GCA_000002525.1:F:2641626:2642447:-1 gene:YALI0_F19822g transcript:CAG78447 description:"YALI0F19822p"	-	GO:0044464	GO:0097159//organic cyclic compound binding;GO:0046914//transition metal ion binding	-	gi|50556460|ref|XP_505638.1|/9.42319e-139/YALI0F19822p [Yarrowia lipolytica]
CAG82197	966	280	1710	57.24	354.23	2.62959	Up	2.0061e-254	3.26583e-253	cds:novel chromosome:GCA_000002525.1:C:2255424:2256389:-1 gene:YALI0_C15873g transcript:CAG82197 description:"YALI0C15873p"	K14563|1|3e-134|477|yli:YALI0C15873g|rRNA 2'-O-methyltransferase fibrillarin [EC:2.1.1.-]	GO:0032991//macromolecular complex;GO:0031981//nuclear lumen	GO:0003676//nucleic acid binding;GO:0016741	GO:0006399//tRNA metabolic process;GO:0042254//ribosome biogenesis	gi|50548829|ref|XP_501884.1|/2.64862e-133/rRNA methyltransferase NOP1 [Yarrowia lipolytica CLIB122]											CAG81922	1080	75	11	13.78	2.05	-2.74888	Down	6.97424e-13	2.93472e-12	cds:novel chromosome:GCA_000002525.1:C:1199413:1200492:-1 gene:YALI0_C08899g transcript:CAG81922 description:"YALI0C08899p"	K01386|1|1e-39|162|afm:AFUA_6G05350|[EC:3.4.23.-];K06005|2|1e-39|162|ctp:CTRG_02113|candidapepsin [EC:3.4.23.24];K01383|4|2e-31|135|sce:YIL015W|barrierpepsin [EC:3.4.23.35]	-	GO:0004175//endopeptidase activity	GO:0019538//protein metabolic process	gi|50548299|ref|XP_501619.1|/0/YALI0C08899p [Yarrowia lipolytica]
CAG82940	5448	66	403	2.29	14.14	2.62636	Up	2.6355e-61	1.43629e-60	cds:novel chromosome:GCA_000002525.1:B:1345632:1351398:1 gene:YALI0_B09867g transcript:CAG82940 description:"YALI0B09867p"	K11294|1|1e-18|95.9|mgl:MGL_2993|nucleolin	-	-	-	gi|50546453|ref|XP_500696.1|/0/YALI0B09867p [Yarrowia lipolytica]											CAG82335	606	2545	392	866	135.23	-2.67895	Down	0	0	cds:novel chromosome:GCA_000002525.1:C:2656885:2657490:1 gene:YALI0_C19558g transcript:CAG82335 description:"YALI0C19558p"	K13162|1|3e-17|87.4|mgl:MGL_3994|poly(rC)-binding protein 2/3/4	-	GO:0003676//nucleic acid binding	-	gi|210075551|ref|XP_502015.2|/8.03071e-108/YALI0C19558p [Yarrowia lipolytica]
CAG78352	714	34	207	9.59	59.2	2.62599	Up	3.3756e-32	1.25258e-31	cds:novel chromosome:GCA_000002525.1:F:2345554:2346267:1 gene:YALI0_F17600g transcript:CAG78352 description:"YALI0F17600p"	-	-	-	-	gi|50556270|ref|XP_505543.1|/5.86822e-88/YALI0F17600p [Yarrowia lipolytica]											CAG78962	840	1987	307	475.85	74.56	-2.67403	Down	5.36354e-295	4.86856e-293	cds:novel chromosome:GCA_000002525.1:E:69876:70715:-1 gene:YALI0_E00704g transcript:CAG78962 description:"YALI0E00704p"	-	-	-	-	gi|50551817|ref|XP_503383.1|/9.45317e-150/YALI0E00704p [Yarrowia lipolytica]
CAG82972	1464	54	329	7.15	44.12	2.62542	Up	2.78714e-50	1.30981e-49	cds:novel chromosome:GCA_000002525.1:B:1446416:1447879:1 gene:YALI0_B10582g transcript:CAG82972 description:"YALI0B10582p"	K03256|1|0.0|902|yli:YALI0B10582g|tRNA (adenine-N(1)-)-methyltransferase non-catalytic subunit	GO:0043231//intracellular membrane-bounded organelle	GO:0008135//translation factor activity, nucleic acid binding	GO:0006413//translational initiation;GO:0006399//tRNA metabolic process	gi|50546515|ref|XP_500727.1|/0/YALI0B10582p [Yarrowia lipolytica]											CAG79771	1227	980	152	157.51	24.78	-2.6682	Down	4.01828e-146	1.30934e-144	cds:novel chromosome:GCA_000002525.1:E:2392824:2394050:-1 gene:YALI0_E20163g transcript:CAG79771 description:"YALI0E20163p"	K01443|1|0.0|771|yli:YALI0E20163g|N-acetylglucosamine-6-phosphate deacetylase [EC:3.5.1.25]	-	GO:0016811//hydrolase activity, acting on carbon-nitrogen (but not peptide) bonds, in linear amides	GO:0051704;GO:0009607//response to biotic stimulus;GO:0033554//cellular response to stress;GO:0042594//response to starvation;GO:0006044//N-acetylglucosamine metabolic process;GO:0006041//glucosamine metabolic process;GO:0040007//growth;GO:0044238;GO:0071310//cellular response to organic substance	gi|50553530|ref|XP_504176.1|/0/YALI0E20163p [Yarrowia lipolytica]
CAG78472	834	13	79	3.11	19.13	2.62085	Up	3.90982e-13	9.42066e-13	cds:novel chromosome:GCA_000002525.1:F:2718477:2719310:-1 gene:YALI0_F20438g transcript:CAG78472 description:"YALI0F20438p"	K14775|1|6e-154|542|yli:YALI0F20438g|ribosome biogenesis protein UTP30	GO:0044391	GO:0003676//nucleic acid binding;GO:0005198//structural molecule activity	GO:0010467//gene expression	gi|50556510|ref|XP_505663.1|/5.28585e-153/YALI0F20438p [Yarrowia lipolytica]											CAG84111	1602	339	53	41.32	6.55	-2.65727	Down	2.03822e-51	2.59017e-50	cds:novel chromosome:GCA_000002525.1:A:1850186:1851787:-1 gene:YALI0_A17875g transcript:CAG84111 description:"YALI0A17875p"	K00128|1|7e-134|476|yli:YALI0F23793g|aldehyde dehydrogenase (NAD+) [EC:1.2.1.3];K00129|4|8e-101|367|cdu:CD36_00340|aldehyde dehydrogenase (NAD(P)+) [EC:1.2.1.5]	-	GO:0016620//oxidoreductase activity, acting on the aldehyde or oxo group of donors, NAD or NADP as acceptor	GO:0044237//cellular metabolic process;GO:0044710	gi|50545283|ref|XP_500179.1|/0/YALI0A17875p [Yarrowia lipolytica]
CAG78280	1353	117	710	16.8	103.33	2.62073	Up	2.60386e-106	2.1033e-105	cds:novel chromosome:GCA_000002525.1:F:2134980:2136332:-1 gene:YALI0_F15829g transcript:CAG78280 description:"YALI0F15829p"	K11883|1|0.0|812|yli:YALI0F15829g|RNA-binding protein NOB1	-	GO:0016787//hydrolase activity	-	gi|50556126|ref|XP_505471.1|/0/YALI0F15829p [Yarrowia lipolytica]											CAG80467	1374	245	39	35	5.65	-2.63103	Down	3.33148e-37	3.22686e-36	cds:novel chromosome:GCA_000002525.1:D:151493:152866:1 gene:YALI0_D01331g transcript:CAG80467 description:"YALI0D01331p"	K06005|1|2e-47|189|cal:CaO19.13137|candidapepsin [EC:3.4.23.24];K01386|4|3e-43|175|afm:AFUA_6G05350|[EC:3.4.23.-]	-	GO:0004175//endopeptidase activity	GO:0019538//protein metabolic process	gi|50549621|ref|XP_502281.1|/0/YALI0D01331p [Yarrowia lipolytica]
CAG78030	474	91	552	40.26	247.48	2.61989	Up	5.08088e-83	3.42447e-82	cds:novel chromosome:GCA_000002525.1:F:1337790:1338263:-1 gene:YALI0_F09812g transcript:CAG78030 description:"YALI0F09812p"	-	-	-	-	gi|50555630|ref|XP_505223.1|/4.34495e-89/YALI0F09812p [Yarrowia lipolytica]											CAG83572	1065	140	23	26.09	4.35	-2.58441	Down	1.70215e-21	1.02225e-20	cds:novel chromosome:GCA_000002525.1:A:182093:183157:1 gene:YALI0_A01441g transcript:CAG83572 description:"YALI0A01441p"	K08726|1|4e-71|267|yli:YALI0E19899g|soluble epoxide hydrolase [EC:3.3.2.10];K01253|4|3e-07|55.5|afm:AFUA_2G14860|microsomal epoxide hydrolase [EC:3.3.2.9]	-	-	-	gi|50542972|ref|XP_499652.1|/0/YALI0A01441p [Yarrowia lipolytica]
CAG78631	1119	65	393	11.38	69.74	2.61549	Up	1.78933e-59	9.595e-59	cds:novel chromosome:GCA_000002525.1:F:3163528:3164646:-1 gene:YALI0_F24189g transcript:CAG78631 description:"YALI0F24189p"	-	-	-	-	gi|50556824|ref|XP_505820.1|/3.53973e-143/YALI0F24189p [Yarrowia lipolytica]											CAG78536	1446	784	129	106.23	17.73	-2.58293	Down	3.82462e-113	9.13595e-112	cds:novel chromosome:GCA_000002525.1:F:2892928:2894373:1 gene:YALI0_F21857g transcript:CAG78536 description:"YALI0F21857p"	K08257|1|0.0|636|yli:YALI0F18722g|mannan endo-1,6-alpha-mannosidase [EC:3.2.1.101]	-	GO:0004559//alpha-mannosidase activity	GO:0005975//carbohydrate metabolic process	gi|50556634|ref|XP_505725.1|/0/YALI0F21857p [Yarrowia lipolytica]
CAG79771	1227	183	1104	29.1	177.9	2.61198	Up	1.04208e-163	1.17308e-162	cds:novel chromosome:GCA_000002525.1:E:2392824:2394050:-1 gene:YALI0_E20163g transcript:CAG79771 description:"YALI0E20163p"	K01443|1|0.0|771|yli:YALI0E20163g|N-acetylglucosamine-6-phosphate deacetylase [EC:3.5.1.25]	-	GO:0016811//hydrolase activity, acting on carbon-nitrogen (but not peptide) bonds, in linear amides	GO:0051704;GO:0009607//response to biotic stimulus;GO:0033554//cellular response to stress;GO:0042594//response to starvation;GO:0006044//N-acetylglucosamine metabolic process;GO:0006041//glucosamine metabolic process;GO:0040007//growth;GO:0044238;GO:0071310//cellular response to organic substance	gi|50553530|ref|XP_504176.1|/0/YALI0E20163p [Yarrowia lipolytica]											CAG83845	954	9654	1599	2020.34	339.41	-2.5735	Down	0	0	cds:novel chromosome:GCA_000002525.1:A:978999:979952:1 gene:YALI0_A09768g transcript:CAG83845 description:"YALI0A09768p"	K03146|1|2e-169|594|yli:YALI0A09768g|thiamine biosynthetic enzyme	GO:0043231//intracellular membrane-bounded organelle	GO:0043169//cation binding	GO:0006772//thiamine metabolic process	gi|50543504|ref|XP_499918.1|/1.45599e-168/YALI0A09768p [Yarrowia lipolytica]
CAG79866	1437	88	530	11.87	72.46	2.60986	Up	1.9535e-79	1.27208e-78	cds:novel chromosome:GCA_000002525.1:E:2648861:2650297:-1 gene:YALI0_E22506g transcript:CAG79866 description:"YALI0E22506p"	K00605|1|1e-83|309|cim:CIMG_06916|aminomethyltransferase [EC:2.1.2.10];K15015|2|2e-08|59.7|scm:SCHCODRAFT_73648|solute carrier family 32 (vesicular inhibitory amino acid transporter)	GO:0031224//intrinsic component of membrane	-	-	gi|50553720|ref|XP_504271.1|/0/YALI0E22506p [Yarrowia lipolytica]											CAG84184	1053	1971	329	371.76	62.95	-2.56209	Down	4.48902e-279	3.5654e-277	cds:novel chromosome:GCA_000002525.1:A:2097158:2098210:-1 gene:YALI0_A19536g transcript:CAG84184 description:"YALI0A19536p"	K00540|1|5e-29|127|afm:AFUA_2G08050|[EC:1.-.-.-];K14729|2|2e-12|72.8|lth:KLTH0D06534g|multifunctional beta-oxidation protein [EC:4.2.1.- 1.1.1.-];K00059|5|6e-11|67.8|pan:PODANSg1466|3-oxoacyl-[acyl-carrier protein] reductase [EC:1.1.1.100]	-	GO:0036094//small molecule binding;GO:0003824//catalytic activity	GO:0044710	gi|50545417|ref|XP_500246.1|/0/YALI0A19536p [Yarrowia lipolytica]
CAG79929	1020	88	529	16.99	103.47	2.60645	Up	3.37598e-79	2.19387e-78	cds:novel chromosome:GCA_000002525.1:E:2839996:2841015:-1 gene:YALI0_E23947g transcript:CAG79929 description:"YALI0E23947p"	K03027|1|0.0|657|yli:YALI0E23947g|DNA-directed RNA polymerases I and III subunit RPAC1	-	GO:0034062//RNA polymerase activity;GO:0003676//nucleic acid binding;GO:0005515//protein binding	GO:0010467//gene expression	gi|50553838|ref|XP_504330.1|/0/YALI0E23947p [Yarrowia lipolytica]											CAG79934	963	2039	341	422.5	71.67	-2.55951	Down	2.77346e-288	2.44758e-286	cds:novel chromosome:GCA_000002525.1:E:2856435:2857397:-1 gene:YALI0_E24057g transcript:CAG79934 description:"YALI0E24057p"	K01759|1|0.0|676|yli:YALI0E24057g|lactoylglutathione lyase [EC:4.4.1.5]	-	GO:0043169//cation binding;GO:0016846//carbon-sulfur lyase activity	-	gi|50553848|ref|XP_504335.1|/0/YALI0E24057p [Yarrowia lipolytica]
CAG82927	1689	120	716	13.7	82.82	2.5958	Up	4.30436e-106	3.46807e-105	cds:novel chromosome:GCA_000002525.1:B:1299098:1300786:-1 gene:YALI0_B09537g transcript:CAG82927 description:"YALI0B09537p"	K03293|1|0.0|738|yli:YALI0D15422g|amino acid transporter, AAT family	GO:0031224//intrinsic component of membrane	GO:0046943//carboxylic acid transmembrane transporter activity	GO:0044763;GO:0006865//amino acid transport	gi|50546427|ref|XP_500683.1|/0/YALI0B09537p [Yarrowia lipolytica]											CAG83027	1050	35	6	6.62	1.15	-2.5252	Down	3.57614e-06	9.58363e-06	cds:novel chromosome:GCA_000002525.1:B:1589673:1590722:1 gene:YALI0_B11858g transcript:CAG83027 description:"YALI0B11858p"	K01046|1|8e-106|382|yli:YALI0D19184g|triacylglycerol lipase [EC:3.1.1.3];K01066|5|3e-20|98.6|sce:YJR107W|esterase / lipase [EC:3.1.1.-]	-	GO:0052689//carboxylic ester hydrolase activity;GO:0016298//lipase activity	GO:0044238	gi|50546615|ref|XP_500777.1|/0/YALI0B11858p [Yarrowia lipolytica]
CAG82451	780	206	1227	52.86	319.09	2.59372	Up	2.59984e-180	3.21136e-179	cds:novel chromosome:GCA_000002525.1:C:2977349:2978516:1 gene:YALI0_C22319g transcript:CAG82451 description:"YALI0C22319p"	K03953|1|3e-39|160|fgr:FG07957.1|NADH dehydrogenase (ubiquinone) 1 alpha subcomplex 9 [EC:1.6.5.3 1.6.99.3]	-	-	-	gi|210075581|ref|XP_502131.2|/2.95659e-147/YALI0C22319p [Yarrowia lipolytica]											CAG83436	1038	386	67	73.91	13.01	-2.50615	Down	1.05641e-54	1.43735e-53	cds:novel chromosome:GCA_000002525.1:B:2817248:2818285:-1 gene:YALI0_B21472g transcript:CAG83436 description:"YALI0B21472p"	K00478|1|6e-90|330|afm:AFUA_1G17170|[EC:1.14.11.-];K13721|2|3e-86|317|fgr:FG08340.1|aminopeptidase 2 [EC:3.4.11.-];K03119|3|2e-51|201|afm:AFUA_6G10720|taurine dioxygenase [EC:1.14.11.17]	-	GO:0003824//catalytic activity	GO:0044710	gi|50547427|ref|XP_501183.1|/0/YALI0B21472p [Yarrowia lipolytica]
CAG83214	366	19	113	11.28	68.01	2.59198	Up	5.462e-18	1.52031e-17	cds:novel chromosome:GCA_000002525.1:B:2132503:2132868:-1 gene:YALI0_B16148g transcript:CAG83214 description:"YALI0B16148p"	-	-	-	-	gi|210075315|ref|XP_500961.2|/3.22854e-66/YALI0B16148p [Yarrowia lipolytica]											CAG83679	732	23	4	6.38	1.13	-2.49723	Down	0.000210604	0.000461282	cds:novel chromosome:GCA_000002525.1:A:480708:481439:1 gene:YALI0_A04521g transcript:CAG83679 description:"YALI0A04521p"	K03469|1|2e-06|51.6|pgu:PGUG_00083|ribonuclease HI [EC:3.1.26.4]	-	GO:0097159//organic cyclic compound binding	-	gi|50543178|ref|XP_499755.1|/2.55343e-142/YALI0A04521p [Yarrowia lipolytica]
CAG78643	381	114	678	64.63	389.57	2.59161	Up	2.35138e-100	1.82505e-99	cds:novel chromosome:GCA_000002525.1:F:3187414:3187794:1 gene:YALI0_F24497g transcript:CAG78643 description:"YALI0F24497p"	K12845|1|7e-57|217|yli:YALI0F24497g|U4/U6 small nuclear ribonucleoprotein SNU13	GO:0030529//ribonucleoprotein complex;GO:0031981//nuclear lumen	GO:0003676//nucleic acid binding	GO:0042254//ribosome biogenesis;GO:0006396//RNA processing	gi|50556848|ref|XP_505832.1|/8.99435e-56/small nucleolar ribonucleoprotein SNU13 [Yarrowia lipolytica CLIB122]											CAG83351	1590	194	34	23.83	4.24	-2.49064	Down	4.2923e-28	3.19359e-27	cds:novel chromosome:GCA_000002525.1:B:2572098:2573687:1 gene:YALI0_B19470g transcript:CAG83351 description:"YALI0B19470p"	K08178|1|0.0|1031|yli:YALI0B19470g|MFS transporter, SHS family, lactate transporter	GO:0031224//intrinsic component of membrane	GO:0005215//transporter activity	GO:0044763	gi|50547257|ref|XP_501098.1|/0/YALI0B19470p [Yarrowia lipolytica]
CAG77842	1086	18	107	3.25	19.59	2.59161	Up	4.21032e-17	1.14727e-16	cds:novel chromosome:GCA_000002525.1:F:821397:822482:-1 gene:YALI0_F05500g transcript:CAG77842 description:"YALI0F05500p"	K15116|1|0.0|729|yli:YALI0F05500g|solute carrier family 25, member 33/36	GO:0031224//intrinsic component of membrane	-	GO:0051234//establishment of localization;GO:0044763	gi|50555253|ref|XP_505035.1|/0/YALI0F05500p [Yarrowia lipolytica]											CAG80469	354	256	45	159.18	28.34	-2.48975	Down	1.61472e-36	1.54053e-35	cds:novel chromosome:GCA_000002525.1:D:157750:158103:-1 gene:YALI0_D01375g transcript:CAG80469 description:"YALI0D01375p"	-	-	-	-	gi|210075619|ref|XP_502283.2|/6.80777e-64/YALI0D01375p [Yarrowia lipolytica]
CAG80386	279	334	1984	273.6	1647.11	2.5898	Up	7.24952e-290	1.35374e-288	cds:novel chromosome:GCA_000002525.1:E:4113459:4113979:1 gene:YALI0_E34573g transcript:CAG80386 description:"YALI0E34573p"	K02921|1|2e-48|189|yli:YALI0E34573g|large subunit ribosomal protein L37Ae	GO:0030529//ribonucleoprotein complex	GO:0043169//cation binding;GO:0005198//structural molecule activity	GO:0010467//gene expression	gi|210076304|ref|XP_504779.2|/1.98084e-47/60S ribosomal protein L43 [Yarrowia lipolytica]											CAG81390	2274	1355	238	115.23	20.54	-2.48801	Down	3.44254e-186	1.50854e-184	cds:novel chromosome:GCA_000002525.1:D:3044678:3046951:1 gene:YALI0_D23419g transcript:CAG81390 description:"YALI0D23419p"	K01066|1|6e-65|248|afm:AFUA_6G02710|esterase / lipase [EC:3.1.1.-]	-	GO:0016298//lipase activity	GO:0044238	gi|50551433|ref|XP_503190.1|/0/YALI0D23419p [Yarrowia lipolytica]
CAG83601	396	14	83	7.59	45.62	2.58749	Up	1.51182e-13	3.71892e-13	cds:novel chromosome:GCA_000002525.1:A:268401:268852:1 gene:YALI0_A02156g transcript:CAG83601 description:"YALI0A02156p"	-	-	-	-	gi|210075038|ref|XP_499678.2|/1.55779e-68/YALI0A02156p [Yarrowia lipolytica]											CAG81371	1368	898	164	128.88	23.88	-2.43215	Down	8.48964e-121	2.19281e-119	cds:novel chromosome:GCA_000002525.1:D:2977496:2978863:-1 gene:YALI0_D22957g transcript:CAG81371 description:"YALI0D22957p"	K06009|1|7e-18|91.3|vpo:Kpol_543p61|yapsin 1 [EC:3.4.23.41];K01386|3|5e-16|85.1|afm:AFUA_6G05350|[EC:3.4.23.-];K06005|4|5e-15|81.6|ctp:CTRG_00700|candidapepsin [EC:3.4.23.24]	-	GO:0004175//endopeptidase activity	GO:0019538//protein metabolic process	gi|50551395|ref|XP_503171.1|/0/YALI0D22957p [Yarrowia lipolytica]
CAG81232	591	55	325	19.06	114.13	2.58206	Up	8.74862e-49	4.01047e-48	cds:novel chromosome:GCA_000002525.1:D:2488134:2488724:1 gene:YALI0_D19624g transcript:CAG81232 description:"YALI0D19624p"	K14817|1|3e-53|206|yli:YALI0D19624g|60S ribosomal subunit assembly/export protein LOC1	GO:0044424	-	GO:0051179//localization;GO:0022613//ribonucleoprotein complex biogenesis	gi|50551133|ref|XP_503040.1|/2.67325e-52/YALI0D19624p [Yarrowia lipolytica]											CAG84212	2529	1553	285	118.48	22.06	-2.42514	Down	7.58902e-207	3.73803e-205	cds:novel chromosome:GCA_000002525.1:A:2167629:2170157:-1 gene:YALI0_A20152g transcript:CAG84212 description:"YALI0A20152p"	K03234|1|0.0|1643|yli:YALI0A20152g|elongation factor 2	GO:0044424	GO:0032550;GO:0017111//nucleoside-triphosphatase activity;GO:0008135//translation factor activity, nucleic acid binding	GO:0006414//translational elongation;GO:0009154//purine ribonucleotide catabolic process	gi|50545473|ref|XP_500274.1|/0/YALI0A20152p [Yarrowia lipolytica]
CAG79182	1167	97	573	16.25	97.3	2.582	Up	9.95738e-85	6.79048e-84	cds:novel chromosome:GCA_000002525.1:E:654712:655878:1 gene:YALI0_E05797g transcript:CAG79182 description:"YALI0E05797p"	K14823|1|1e-141|502|yli:YALI0E05797g|rRNA-processing protein EBP2	-	-	-	gi|50552382|ref|XP_503601.1|/1.01999e-140/YALI0E05797p [Yarrowia lipolytica]											CAG82048	1719	1276.37	234.85	144.65	27	-2.42154	Down	2.23492e-170	8.45279e-169	cds:novel chromosome:GCA_000002525.1:C:1628818:1630536:-1 gene:YALI0_C11825g transcript:CAG82048 description:"YALI0C11825p"	K12621|1|3e-17|89.7|ure:UREG_01331|U6 snRNA-associated Sm-like protein LSm2;K15340|2|3e-17|89.4|ani:AN7589.2|DNA cross-link repair 1A protein	-	-	GO:0008152//metabolic process	gi|50548537|ref|XP_501738.1|/0/YALI0C11825p [Yarrowia lipolytica]
CAG79765	975	888	5244	179.75	1075.72	2.58124	Up	0	0	cds:novel chromosome:GCA_000002525.1:E:2381729:2383400:-1 gene:YALI0_E20031g transcript:CAG79765 description:"YALI0E20031p"	K14753|1|0.0|667|yli:YALI0E20031g|guanine nucleotide-binding protein subunit beta-2-like 1 protein	-	-	-	gi|210076186|ref|XP_504170.2|/0/YALI0E20031p [Yarrowia lipolytica]											CAG83441	858	933	174	218.46	41.32	-2.40246	Down	1.27702e-123	3.39506e-122	cds:novel chromosome:GCA_000002525.1:B:2836449:2837306:1 gene:YALI0_B21582g transcript:CAG83441 description:"YALI0B21582p"	K09468|1|3e-17|88.2|sce:YKL062W|zinc finger protein MSN2/4;K11215|5|2e-14|78.6|cci:CC1G_02207|transcription factor STE12	GO:0044464	GO:0097159//organic cyclic compound binding;GO:0046914//transition metal ion binding	-	gi|50547437|ref|XP_501188.1|/2.42473e-140/YALI0B21582p [Yarrowia lipolytica]
CAG78546	1752	71	419	7.8	46.67	2.58095	Up	2.25574e-62	1.24105e-61	cds:novel chromosome:GCA_000002525.1:F:2921042:2922793:1 gene:YALI0_F22077g transcript:CAG78546 description:"YALI0F22077p"	K14764|1|0.0|1036|yli:YALI0F22077g|protein SHQ1	-	-	-	gi|50556654|ref|XP_505735.1|/0/YALI0F22077p [Yarrowia lipolytica]											CAG83216	837	48	9	11.54	2.19	-2.39764	Down	1.22396e-07	3.68929e-07	cds:novel chromosome:GCA_000002525.1:B:2135895:2136731:1 gene:YALI0_B16192g transcript:CAG83216 description:"YALI0B16192p"	K00540|1|7e-64|243|afm:AFUA_2G15430|[EC:1.-.-.-];K13237|3|5e-20|97.4|cdu:CD36_64400|peroxisomal 2,4-dienoyl-CoA reductase [EC:1.3.1.34];K00065|4|1e-19|95.9|scm:SCHCODRAFT_79855|2-deoxy-D-gluconate 3-dehydrogenase [EC:1.1.1.125];K00100|5|2e-19|95.1|afm:AFUA_2G15740|[EC:1.1.1.-]	-	GO:0036094//small molecule binding;GO:0016491//oxidoreductase activity	GO:0044710	gi|50546987|ref|XP_500963.1|/1.71159e-151/YALI0B16192p [Yarrowia lipolytica]
CAG77870	1845	56	330	5.84	34.85	2.57712	Up	1.99167e-49	9.20985e-49	cds:novel chromosome:GCA_000002525.1:F:907737:909581:-1 gene:YALI0_F06094g transcript:CAG77870 description:"YALI0F06094p"	-	-	-	-	gi|50555309|ref|XP_505063.1|/0/YALI0F06094p [Yarrowia lipolytica]											CAG79196	876	1340	251	306.92	58.31	-2.39605	Down	3.44984e-176	1.3962e-174	cds:novel chromosome:GCA_000002525.1:E:707313:708188:1 gene:YALI0_E06105g transcript:CAG79196 description:"YALI0E06105p"	-	GO:0044424	GO:0003676//nucleic acid binding	GO:0007155//cell adhesion	gi|50552410|ref|XP_503615.1|/3.72483e-136/YALI0E06105p [Yarrowia lipolytica]
CAG81430	612	959	5625	319.86	1901.27	2.57145	Up	0	0	cds:novel chromosome:GCA_000002525.1:D:3231535:3232146:1 gene:YALI0_D24387g transcript:CAG81430 description:"YALI0D24387p"	K02877|1|4e-100|362|yli:YALI0D24387g|large subunit ribosomal protein L15e	GO:0030529//ribonucleoprotein complex	GO:0005198//structural molecule activity	GO:0010467//gene expression	gi|50551511|ref|XP_503229.1|/3.13522e-99/60S ribosomal protein L15 [Yarrowia lipolytica]											CAG79760	1284	559	105	85.69	16.33	-2.3916	Down	2.11856e-74	3.64806e-73	cds:novel chromosome:GCA_000002525.1:E:2371828:2373111:1 gene:YALI0_E19921g transcript:CAG79760 description:"YALI0E19921p"	K00540|1|2e-23|109|afm:AFUA_3G15030|[EC:1.-.-.-];K00344|2|9e-12|70.9|afm:AFUA_8G01420|NADPH2:quinone reductase [EC:1.6.5.5];K13953|3|1e-10|67.4|spo:SPCC13B11.01|alcohol dehydrogenase, propanol-preferring [EC:1.1.1.1];K15385|5|2e-10|66.2|nfi:NFIA_001560|aspyridone synthetase trans-acting enoyl reductase	-	GO:0046914//transition metal ion binding;GO:0036094//small molecule binding;GO:0003824//catalytic activity	GO:0044710	gi|50553508|ref|XP_504165.1|/0/YALI0E19921p [Yarrowia lipolytica]
CAG82910	537	34	198	13.09	77.26	2.56126	Up	4.63078e-30	1.66955e-29	cds:novel chromosome:GCA_000002525.1:B:1243130:1243666:1 gene:YALI0_B09075g transcript:CAG82910 description:"YALI0B09075p"	-	-	-	-	gi|50546397|ref|XP_500668.1|/7.99459e-84/YALI0B09075p [Yarrowia lipolytica]											CAG81722	1293	335	63	50.98	9.73	-2.38942	Down	3.26482e-45	3.71103e-44	cds:novel chromosome:GCA_000002525.1:C:533991:535283:-1 gene:YALI0_C04048g transcript:CAG81722 description:"YALI0C04048p"	-	-	-	-	gi|50547907|ref|XP_501423.1|/0/YALI0C04048p [Yarrowia lipolytica]
CAG84169	1368	2221	12884	315.34	1853.74	2.55546	Up	0	0	cds:novel chromosome:GCA_000002525.1:A:2069946:2071313:1 gene:YALI0_A19228g transcript:CAG84169 description:"YALI0A19228p"	K03320|1|1e-93|343|ang:ANI_1_448074|ammonium transporter, Amt family	GO:0031224//intrinsic component of membrane	GO:0008509//anion transmembrane transporter activity	GO:0015696//ammonium transport	gi|50545397|ref|XP_500236.1|/0/YALI0A19228p [Yarrowia lipolytica]											CAG82791	1638	463	88	55.15	10.63	-2.37522	Down	2.1022e-61	3.11361e-60	cds:novel chromosome:GCA_000002525.1:B:828485:830122:1 gene:YALI0_B06248g transcript:CAG82791 description:"YALI0B06248p"	K00495|1|4e-126|451|afm:AFUA_4G03800|[EC:1.14.14.-];K00493|2|1e-123|442|pic:PICST_35590|unspecific monooxygenase [EC:1.14.14.1]	-	GO:0046914//transition metal ion binding;GO:0004497//monooxygenase activity;GO:0046906//tetrapyrrole binding	GO:0044710	gi|50546066|ref|XP_500560.1|/0/YALI0B06248p [Yarrowia lipolytica]
CAG84224	1479	61	353	7.99	46.84	2.55147	Up	3.59104e-52	1.74442e-51	cds:novel chromosome:GCA_000002525.1:A:2197582:2199060:1 gene:YALI0_A20438g transcript:CAG84224 description:"YALI0A20438p"	K08257|1|0.0|835|yli:YALI0A20438g|mannan endo-1,6-alpha-mannosidase [EC:3.2.1.101]	-	GO:0004559//alpha-mannosidase activity	GO:0005975//carbohydrate metabolic process	gi|50545497|ref|XP_500286.1|/0/YALI0A20438p [Yarrowia lipolytica]											CAG83642	669	73	14	22.31	4.34	-2.36192	Down	8.11444e-11	3.01692e-10	cds:novel chromosome:GCA_000002525.1:A:367690:368358:-1 gene:YALI0_A03179g transcript:CAG83642 description:"YALI0A03179p"	-	-	-	-	gi|50543106|ref|XP_499719.1|/1.09878e-130/YALI0A03179p [Yarrowia lipolytica]
CAG81259	846	2111	12202	496.72	2909.57	2.5503	Up	0	0	cds:novel chromosome:GCA_000002525.1:D:2570325:2571170:1 gene:YALI0_D20306g transcript:CAG81259 description:"YALI0D20306p"	-	-	-	-	gi|50551187|ref|XP_503067.1|/2.99061e-135/YALI0D20306p [Yarrowia lipolytica]											CAG79375	585	72	14	25.46	5.02	-2.34247	Down	1.35828e-10	4.97437e-10	cds:novel chromosome:GCA_000002525.1:E:1308512:1309096:1 gene:YALI0_E10527g transcript:CAG79375 description:"YALI0E10527p"	-	-	-	-	gi|50552748|ref|XP_503784.1|/3.70664e-99/YALI0E10527p [Yarrowia lipolytica]
CAG83659	993	56	323	11.12	64.99	2.54706	Up	8.91294e-48	4.02763e-47	cds:novel chromosome:GCA_000002525.1:A:408835:409827:-1 gene:YALI0_A03773g transcript:CAG83659 description:"YALI0A03773p"	K11294|1|7e-14|77.4|lbc:LACBIDRAFT_147552|nucleolin;K13091|3|1e-13|76.6|mgr:MGG_12101|RNA-binding protein 39	-	GO:0036094//small molecule binding;GO:0097159//organic cyclic compound binding	-	gi|50543140|ref|XP_499736.1|/1.19385e-160/YALI0A03773p [Yarrowia lipolytica]											CAG81259	846	12535	2447	2979.29	589.85	-2.33655	Down	0	0	cds:novel chromosome:GCA_000002525.1:D:2570325:2571170:1 gene:YALI0_D20306g transcript:CAG81259 description:"YALI0D20306p"	-	-	-	-	gi|50551187|ref|XP_503067.1|/2.99061e-135/YALI0D20306p [Yarrowia lipolytica]
CAG79156	1233	85	490	13.45	78.56	2.54619	Up	1.32881e-71	8.01958e-71	cds:novel chromosome:GCA_000002525.1:E:573270:574502:1 gene:YALI0_E05225g transcript:CAG79156 description:"YALI0E05225p"	K03005|1|0.0|726|yli:YALI0E05225g|DNA-directed RNA polymerase I subunit RPA49	GO:0043231//intracellular membrane-bounded organelle	GO:0034062//RNA polymerase activity;GO:0003676//nucleic acid binding	GO:0010467//gene expression	gi|50552330|ref|XP_503575.1|/0/YALI0E05225p [Yarrowia lipolytica]											CAG78741	1491	235	46	30.85	6.13	-2.33131	Down	2.66458e-31	2.20452e-30	cds:novel chromosome:GCA_000002525.1:F:3436031:3437521:1 gene:YALI0_F27005g transcript:CAG78741 description:"YALI0F27005p"	K03379|1|1e-85|316|pic:PICST_52278|cyclohexanone monooxygenase [EC:1.14.13.22];K00540|5|8e-31|134|afm:AFUA_8G00440|[EC:1.-.-.-]	-	-	GO:0042493//response to drug	gi|50557042|ref|XP_505929.1|/0/YALI0F27005p [Yarrowia lipolytica]
CAG80249	1353	153	879	21.97	127.93	2.54175	Up	8.80834e-127	8.11671e-126	cds:novel chromosome:GCA_000002525.1:E:3737079:3738431:-1 gene:YALI0_E31603g transcript:CAG80249 description:"YALI0E31603p"	K01078|1|0.0|657|yli:YALI0E35222g|acid phosphatase [EC:3.1.3.2]	-	GO:0016787//hydrolase activity	-	gi|50554473|ref|XP_504645.1|/0/YALI0E31603p [Yarrowia lipolytica]											CAG81350	1266	426	85	66.27	13.41	-2.30505	Down	1.1103e-54	1.50744e-53	cds:novel chromosome:GCA_000002525.1:D:2869912:2871177:1 gene:YALI0_D22462g transcript:CAG81350 description:"YALI0D22462p"	-	-	-	-	gi|50551357|ref|XP_503152.1|/0/YALI0D22462p [Yarrowia lipolytica]
CAG80888	1488	132	754	17.18	99.42	2.53281	Up	1.31583e-108	1.08779e-107	cds:novel chromosome:GCA_000002525.1:D:1431124:1432611:-1 gene:YALI0_D11462g transcript:CAG80888 description:"YALI0D11462p"	K14782|1|1e-152|538|yli:YALI0D11462g|protein AATF/BFR2	GO:0031981//nuclear lumen	-	-	gi|50550455|ref|XP_502700.1|/1.37329e-151/YALI0D11462p [Yarrowia lipolytica]											CAG81856	1578	88	18	10.89	2.26	-2.26861	Down	3.09206e-12	1.25781e-11	cds:novel chromosome:GCA_000002525.1:C:973918:975495:-1 gene:YALI0_C07348g transcript:CAG81856 description:"YALI0C07348p"	K03448|1|5e-97|354|mgr:MGG_02319|MFS transporter, ACS family, pantothenate transporter	GO:0031224//intrinsic component of membrane	-	GO:0044763	gi|50548167|ref|XP_501553.1|/0/YALI0C07348p [Yarrowia lipolytica]
CAG78664	1200	14	80	2.28	13.19	2.53234	Up	7.78838e-13	1.85548e-12	cds:novel chromosome:GCA_000002525.1:F:3238319:3239518:-1 gene:YALI0_F25069g transcript:CAG78664 description:"YALI0F25069p"	K00566|1|0.0|824|yli:YALI0F25069g|tRNA-specific 2-thiouridylase [EC:2.8.1.-]	GO:0044424	GO:0016782//transferase activity, transferring sulfur-containing groups	GO:0006399//tRNA metabolic process	gi|50556890|ref|XP_505853.1|/0/YALI0F25069p [Yarrowia lipolytica]											CAG83344	1089	505	104	91.95	19.21	-2.25899	Down	5.41068e-63	8.20512e-62	cds:novel chromosome:GCA_000002525.1:B:2542770:2543858:-1 gene:YALI0_B19228g transcript:CAG83344 description:"YALI0B19228p"	-	-	-	-	gi|50547243|ref|XP_501091.1|/0/YALI0B19228p [Yarrowia lipolytica]
CAG80467	1374	42	239	5.94	34.23	2.52673	Up	1.83986e-35	7.21067e-35	cds:novel chromosome:GCA_000002525.1:D:151493:152866:1 gene:YALI0_D01331g transcript:CAG80467 description:"YALI0D01331p"	K06005|1|2e-47|189|cal:CaO19.13137|candidapepsin [EC:3.4.23.24];K01386|4|3e-43|175|afm:AFUA_6G05350|[EC:3.4.23.-]	-	GO:0004175//endopeptidase activity	GO:0019538//protein metabolic process	gi|50549621|ref|XP_502281.1|/0/YALI0D01331p [Yarrowia lipolytica]											CAG78001	1167	1587	328	268.77	56.35	-2.25388	Down	1.40729e-193	6.34177e-192	cds:novel chromosome:GCA_000002525.1:F:1280874:1282040:1 gene:YALI0_F09163g transcript:CAG78001 description:"YALI0F09163p"	K06005|1|4e-22|105|ctp:CTRG_00700|candidapepsin [EC:3.4.23.24];K06009|3|8e-20|97.4|vpo:Kpol_543p61|yapsin 1 [EC:3.4.23.41]	-	GO:0004175//endopeptidase activity	GO:0019538//protein metabolic process	gi|50555572|ref|XP_505194.1|/0/YALI0F09163p [Yarrowia lipolytica]
CAG78469	1680	160	907	18.36	105.49	2.52247	Up	1.22358e-129	1.13908e-128	cds:novel chromosome:GCA_000002525.1:F:2710183:2711862:1 gene:YALI0_F20372g transcript:CAG78469 description:"YALI0F20372p"	K14767|1|0.0|682|yli:YALI0F20372g|U3 small nucleolar RNA-associated protein 3	-	-	-	gi|50556504|ref|XP_505660.1|/0/YALI0F20372p [Yarrowia lipolytica]											CAG79773	1395	288	60	40.5	8.56	-2.24224	Down	2.63342e-36	2.48999e-35	cds:novel chromosome:GCA_000002525.1:E:2398147:2399541:1 gene:YALI0_E20207g transcript:CAG79773 description:"YALI0E20207p"	K00844|1|0.0|922|yli:YALI0E20207g|hexokinase [EC:2.7.1.1]	-	GO:0032550;GO:0016772//transferase activity, transferring phosphorus-containing groups	GO:0006796//phosphate-containing compound metabolic process;GO:0006007//glucose catabolic process	gi|50553534|ref|XP_504178.1|/0/YALI0E20207p [Yarrowia lipolytica]
CAG83572	1065	24	135	4.43	25.23	2.50976	Up	1.58225e-20	4.68767e-20	cds:novel chromosome:GCA_000002525.1:A:182093:183157:1 gene:YALI0_A01441g transcript:CAG83572 description:"YALI0A01441p"	K08726|1|4e-71|267|yli:YALI0E19899g|soluble epoxide hydrolase [EC:3.3.2.10];K01253|4|3e-07|55.5|afm:AFUA_2G14860|microsomal epoxide hydrolase [EC:3.3.2.9]	-	-	-	gi|50542972|ref|XP_499652.1|/0/YALI0A01441p [Yarrowia lipolytica]											CAG84211	1566	229	48	28.57	6.08	-2.23236	Down	4.73064e-29	3.62587e-28	cds:novel chromosome:GCA_000002525.1:A:2165812:2167377:-1 gene:YALI0_A20130g transcript:CAG84211 description:"YALI0A20130p"	K00493|1|8e-108|390|pic:PICST_35590|unspecific monooxygenase [EC:1.14.14.1];K00495|2|4e-100|364|afm:AFUA_2G09540|[EC:1.14.14.-]	-	GO:0046914//transition metal ion binding;GO:0004497//monooxygenase activity;GO:0046906//tetrapyrrole binding	GO:0044710	gi|50545471|ref|XP_500273.1|/0/YALI0A20130p [Yarrowia lipolytica]
CAG80428	1755	738	4147	80.97	461.07	2.50953	Up	0	0	cds:novel chromosome:GCA_000002525.1:D:45642:47396:-1 gene:YALI0_D00451g transcript:CAG80428 description:"YALI0D00451p"	-	-	-	-	gi|50549543|ref|XP_502242.1|/0/YALI0D00451p [Yarrowia lipolytica]											CAG82058	1752	52	11	5.78	1.24	-2.22073	Down	1.39611e-07	4.18044e-07	cds:novel chromosome:GCA_000002525.1:C:1680350:1682101:-1 gene:YALI0_C12122g transcript:CAG82058 description:"YALI0C12122p"	K00495|1|1e-92|340|afm:AFUA_4G03800|[EC:1.14.14.-];K00493|2|2e-92|339|pic:PICST_35590|unspecific monooxygenase [EC:1.14.14.1]	-	GO:0046914//transition metal ion binding;GO:0004497//monooxygenase activity;GO:0046906//tetrapyrrole binding	GO:0044710	gi|50548557|ref|XP_501748.1|/0/YALI0C12122p [Yarrowia lipolytica]
CAG81841	1074	94	527	17.19	97.64	2.5059	Up	1.6028e-75	1.00654e-74	cds:novel chromosome:GCA_000002525.1:C:930290:931363:-1 gene:YALI0_C06952g transcript:CAG81841 description:"YALI0C06952p"	K01626|1|0.0|685|yli:YALI0C06952g|3-deoxy-7-phosphoheptulonate synthase [EC:2.5.1.54]	GO:0043231//intracellular membrane-bounded organelle	GO:0016765//transferase activity, transferring alkyl or aryl (other than methyl) groups	GO:0008652//cellular amino acid biosynthetic process;GO:0043650	gi|50548137|ref|XP_501538.1|/0/YALI0C06952p [Yarrowia lipolytica]											CAG81103	1020	75	16	14.63	3.17	-2.20638	Down	2.55158e-10	9.19611e-10	cds:novel chromosome:GCA_000002525.1:D:2076093:2077112:1 gene:YALI0_D16819g transcript:CAG81103 description:"YALI0D16819p"	-	-	-	-	gi|50550879|ref|XP_502912.1|/0/YALI0D16819p [Yarrowia lipolytica]
CAG83426	324	279	1563	191.1	1085.01	2.50531	Up	2.51482e-220	3.62877e-219	cds:novel chromosome:GCA_000002525.1:B:2787664:2788391:1 gene:YALI0_B21252g transcript:CAG83426 description:"YALI0B21252p"	K02942|1|1e-23|106|yli:YALI0B21252g|large subunit ribosomal protein LP1	-	-	-	gi|50547407|ref|XP_501173.1|/1.6828e-22/60S acidic ribosomal protein P1 [Yarrowia lipolytica]											CAG83415	1677	28	6	3.26	0.71	-2.19898	Down	0.000140025	0.000312951	cds:novel chromosome:GCA_000002525.1:B:2762712:2764388:-1 gene:YALI0_B21010g transcript:CAG83415 description:"YALI0B21010p"	K11369|1|3e-37|155|ani:AN3929.2|retrograde regulation protein 2;K13336|2|1e-32|140|afv:AFLA_048740|peroxin-3;K08192|3|8e-32|137|spo:SPCC417.10|MFS transporter, ACS family, allantoate permease;K03448|5|2e-27|123|mgr:MGG_02319|MFS transporter, ACS family, pantothenate transporter	GO:0031224//intrinsic component of membrane	-	GO:0044763	gi|50547385|ref|XP_501162.1|/0/YALI0B21010p [Yarrowia lipolytica]
CAG82260	1944	883	4942	87.2	494.57	2.50377	Up	0	0	cds:novel chromosome:GCA_000002525.1:C:2438437:2440692:-1 gene:YALI0_C17347g transcript:CAG82260 description:"YALI0C17347p"	K04043|1|0.0|1223|yli:YALI0C17347g|molecular chaperone DnaK	GO:0043231//intracellular membrane-bounded organelle	GO:0032550;GO:0005515//protein binding	GO:0006457//protein folding;GO:0006605//protein targeting	gi|210075535|ref|XP_501940.2|/0/YALI0C17347p [Yarrowia lipolytica]											CAG83115	1830	3244	701	344.7	75.58	-2.18926	Down	0	0	cds:novel chromosome:GCA_000002525.1:B:1879706:1881535:1 gene:YALI0_B14014g transcript:CAG83115 description:"YALI0B14014p"	K00108|1|1e-55|217|uma:UM01872.1|choline dehydrogenase [EC:1.1.99.1]	-	GO:0016614//oxidoreductase activity, acting on CH-OH group of donors;GO:0000166//nucleotide binding	GO:0044281//small molecule metabolic process	gi|50546789|ref|XP_500864.1|/0/YALI0B14014p [Yarrowia lipolytica]
CAG82900	561	890	4976	326.54	1850.2	2.50235	Up	0	0	cds:novel chromosome:GCA_000002525.1:B:1216095:1216954:1 gene:YALI0_B08866g transcript:CAG82900 description:"YALI0B08866p"	K02883|1|5e-90|328|yli:YALI0B08866g|large subunit ribosomal protein L18e	GO:0031224//intrinsic component of membrane;GO:0030529//ribonucleoprotein complex	GO:0008320//protein transmembrane transporter activity;GO:0005198//structural molecule activity	GO:0010467//gene expression;GO:0015031//protein transport	gi|50546377|ref|XP_500658.1|/4.12463e-89/60S ribosomal protein L18 [Yarrowia lipolytica]											CAG78868	723	1078	238	303.05	67.85	-2.15914	Down	2.93102e-125	8.09726e-124	cds:novel chromosome:GCA_000002525.1:F:3819087:3819809:-1 gene:YALI0_F30547g transcript:CAG78868 description:"YALI0F30547p"	K01066|1|3e-42|171|afm:AFUA_6G12740|esterase / lipase [EC:3.1.1.-];K01061|4|2e-10|65.1|mgr:MGG_02570|carboxymethylenebutenolidase [EC:3.1.1.45]	-	GO:0003824//catalytic activity	-	gi|50557294|ref|XP_506055.1|/3.97471e-140/YALI0F30547p [Yarrowia lipolytica]
CAG79739	1305	64	357	9.54	53.95	2.49956	Up	1.57615e-51	7.56383e-51	cds:novel chromosome:GCA_000002525.1:E:2313844:2315148:1 gene:YALI0_E19404g transcript:CAG79739 description:"YALI0E19404p"	K14026|1|2e-28|126|ssl:SS1G_05778|SEL1 protein;K14848|2|3e-06|52.8|pan:PODANSg2468|ribosome assembly protein RRB1;K11806|3|4e-06|52.0|ncr:NCU01595|WD repeat and SOF domain-containing protein 1	-	-	-	gi|50553466|ref|XP_504144.1|/0/YALI0E19404p [Yarrowia lipolytica]											CAG83393	1179	36	8	6.03	1.36	-2.14855	Down	1.93029e-05	4.7319e-05	cds:novel chromosome:GCA_000002525.1:B:2706004:2707182:1 gene:YALI0_B20526g transcript:CAG83393 description:"YALI0B20526p"	K06005|1|4e-56|218|ctp:CTRG_02432|candidapepsin [EC:3.4.23.24]	-	GO:0004175//endopeptidase activity	GO:0019538//protein metabolic process	gi|50547341|ref|XP_501140.1|/0/YALI0B20526p [Yarrowia lipolytica]
CAG80977	1032	97	540	18.49	104.33	2.49634	Up	5.47784e-77	3.47788e-76	cds:novel chromosome:GCA_000002525.1:D:1665804:1666835:-1 gene:YALI0_D13486g transcript:CAG80977 description:"YALI0D13486p"	K11121|1|2e-22|105|ure:UREG_05367|NAD-dependent histone deacetylase SIR2 [EC:3.5.1.-];K15430|2|5e-06|51.2|ani:AN3647.2|tRNA (guanine10-N2)-methyltransferase [EC:2.1.1.214]	-	-	-	gi|50550633|ref|XP_502789.1|/1.50405e-153/YALI0D13486p [Yarrowia lipolytica]											CAG83914	1605	5424	1213	659.77	149.7	-2.13989	Down	0	0	cds:novel chromosome:GCA_000002525.1:A:1205848:1207452:1 gene:YALI0_A11605g transcript:CAG83914 description:"YALI0A11605p"	K08856|1|1e-101|369|ani:AN1476.2|serine/threonine kinase 16 [EC:2.7.11.1];K01426|2|7e-89|327|mgr:MGG_14363|amidase [EC:3.5.1.4];K00492|3|1e-18|94.0|afv:AFLA_131810|[EC:1.14.13.-];K08157|4|2e-13|77.0|zro:ZYRO0B00990g|MFS transporter, DHA1 family, multidrug resistance protein	GO:0031224//intrinsic component of membrane	-	GO:0044763	gi|50543638|ref|XP_499985.1|/0/YALI0A11605p [Yarrowia lipolytica]
CAG79606	1800	41	228	4.38	24.7	2.49551	Up	2.05948e-33	7.81101e-33	cds:novel chromosome:GCA_000002525.1:E:1931654:1933453:-1 gene:YALI0_E16258g transcript:CAG79606 description:"YALI0E16258p"	K06947|1|9e-19|94.7|spo:SPCC830.03|	GO:0031981//nuclear lumen	GO:0032550;GO:0016773//phosphotransferase activity, alcohol group as acceptor	GO:0042254//ribosome biogenesis;GO:0006796//phosphate-containing compound metabolic process	gi|50553206|ref|XP_504013.1|/0/YALI0E16258p [Yarrowia lipolytica]											CAG83398	867	209	47	48.4	11.04	-2.13227	Down	3.15486e-25	2.1371e-24	cds:novel chromosome:GCA_000002525.1:B:2719007:2719873:-1 gene:YALI0_B20636g transcript:CAG83398 description:"YALI0B20636p"	K07046|1|2e-51|201|afv:AFLA_129500|	-	-	-	gi|50547351|ref|XP_501145.1|/3.90731e-170/YALI0B20636p [Yarrowia lipolytica]
CAG77641	1254	235	1302	36.53	205.1	2.48917	Up	1.64379e-182	2.04636e-181	cds:novel chromosome:GCA_000002525.1:F:139058:140735:-1 gene:YALI0_F00880g transcript:CAG77641 description:"YALI0F00880p"	K09503|1|0.0|649|yli:YALI0F00880g|DnaJ homolog subfamily A member 2	-	GO:0043169//cation binding;GO:0005515//protein binding;GO:0032550	GO:0006950//response to stress;GO:0044267//cellular protein metabolic process	gi|50554861|ref|XP_504839.1|/0/YALI0F00880p [Yarrowia lipolytica]											CAG78793	1539	62	14	7.88	1.8	-2.1302	Down	2.07228e-08	6.60344e-08	cds:novel chromosome:GCA_000002525.1:F:3586078:3587616:-1 gene:YALI0_F28193g transcript:CAG78793 description:"YALI0F28193p"	K13336|1|3e-71|268|afv:AFLA_048740|peroxin-3;K11369|2|3e-58|225|ani:AN3929.2|retrograde regulation protein 2;K15361|3|2e-54|212|cim:CIMG_09192|WD repeat-containing protein 48;K08192|4|9e-40|164|spo:SPBC1773.15|MFS transporter, ACS family, allantoate permease	GO:0031224//intrinsic component of membrane	-	GO:0044763	gi|50557146|ref|XP_505981.1|/0/YALI0F28193p [Yarrowia lipolytica]
CAG78915	684	194	1073	57.34	321.4	2.48676	Up	1.43612e-150	1.5146e-149	cds:novel chromosome:GCA_000002525.1:F:3919953:3920636:-1 gene:YALI0_F31581g transcript:CAG78915 description:"YALI0F31581p"	-	-	-	-	gi|50557388|ref|XP_506102.1|/3.3568e-130/YALI0F31581p [Yarrowia lipolytica]											CAG84224	1479	408	93	54.01	12.49	-2.11245	Down	3.20752e-47	3.80235e-46	cds:novel chromosome:GCA_000002525.1:A:2197582:2199060:1 gene:YALI0_A20438g transcript:CAG84224 description:"YALI0A20438p"	K08257|1|0.0|835|yli:YALI0A20438g|mannan endo-1,6-alpha-mannosidase [EC:3.2.1.101]	-	GO:0004559//alpha-mannosidase activity	GO:0005975//carbohydrate metabolic process	gi|50545497|ref|XP_500286.1|/0/YALI0A20438p [Yarrowia lipolytica]
CAG79968	858	62	342	14.37	80.34	2.48306	Up	4.47934e-49	2.06381e-48	cds:novel chromosome:GCA_000002525.1:E:2965071:2965928:1 gene:YALI0_E24805g transcript:CAG79968 description:"YALI0E24805p"	-	-	GO:0003824//catalytic activity	-	gi|50553921|ref|XP_504369.1|/3.14484e-164/YALI0E24805p [Yarrowia lipolytica]											CAG80631	1917	463	106	46.9	10.9	-2.10526	Down	3.64534e-53	4.81549e-52	cds:novel chromosome:GCA_000002525.1:D:702807:704723:-1 gene:YALI0_D05401g transcript:CAG80631 description:"YALI0D05401p"	K08197|1|4e-53|208|cnb:CNBA7750|MFS transporter, SIT family, siderophore-iron:H+ symporter	GO:0031224//intrinsic component of membrane	-	GO:0044763	gi|50549943|ref|XP_502443.1|/0/YALI0D05401p [Yarrowia lipolytica]
CAG83121	945	1445	7963	302.33	1688.34	2.48141	Up	0	0	cds:novel chromosome:GCA_000002525.1:B:1892232:1893176:-1 gene:YALI0_B14146g transcript:CAG83121 description:"YALI0B14146p"	K02941|1|3e-127|453|yli:YALI0B14146g|large subunit ribosomal protein LP0	GO:0030529//ribonucleoprotein complex	-	GO:0006412//translation	gi|50546801|ref|XP_500870.1|/3.04855e-126/60S acidic ribosomal protein P0 [Yarrowia lipolytica]											CAG79360	2226	240	55	20.86	4.85	-2.10468	Down	2.65096e-28	1.98634e-27	cds:novel chromosome:GCA_000002525.1:E:1259541:1261766:1 gene:YALI0_E10197g transcript:CAG79360 description:"YALI0E10197p"	K13621|1|0.0|1505|yli:YALI0E10197g|betaine lipid synthase	-	-	-	gi|50552718|ref|XP_503769.1|/0/YALI0E10197p [Yarrowia lipolytica]
CAG83418	450	550	3022	257.94	1436.33	2.47728	Up	0	0	cds:novel chromosome:GCA_000002525.1:B:2769990:2770778:1 gene:YALI0_B21076g transcript:CAG83418 description:"YALI0B21076p"	K02900|1|2e-85|313|yli:YALI0B21076g|large subunit ribosomal protein L27Ae	GO:0030529//ribonucleoprotein complex	GO:0005198//structural molecule activity	GO:0010467//gene expression	gi|50547391|ref|XP_501165.1|/1.20311e-84/60S ribosomal protein L28 [Yarrowia lipolytica]											CAG79214	2070	744	174	69.66	16.53	-2.07524	Down	7.68128e-83	1.39848e-81	cds:novel chromosome:GCA_000002525.1:E:754245:756314:-1 gene:YALI0_E06567g transcript:CAG79214 description:"YALI0E06567p"	K00232|1|0.0|823|yli:YALI0F10857g|acyl-CoA oxidase [EC:1.3.3.6]	GO:0042579//microbody	GO:0016634;GO:0000166//nucleotide binding	GO:0006635//fatty acid beta-oxidation	gi|50552444|ref|XP_503632.1|/0/YALI0E06567p [Yarrowia lipolytica]
CAG82495	789	8	44	2.03	11.3	2.47677	Up	1.82951e-07	3.48502e-07	cds:novel chromosome:GCA_000002525.1:C:3120107:3120895:-1 gene:YALI0_C23298g transcript:CAG82495 description:"YALI0C23298p"	K07034|1|3e-51|201|yli:YALI0C23617g|	-	-	-	gi|50549409|ref|XP_502175.1|/9.09988e-144/YALI0C23298p [Yarrowia lipolytica]											CAG80194	549	34	8	12.89	3.07	-2.06994	Down	5.1855e-05	0.000121627	cds:novel chromosome:GCA_000002525.1:E:3583359:3583907:-1 gene:YALI0_E30415g transcript:CAG80194 description:"YALI0E30415p"	K11234|1|1e-07|55.1|vpo:Kpol_1002p67|mating pheromone alpha-factor	-	GO:0005186//pheromone activity	GO:0000749//response to pheromone involved in conjugation with cellular fusion	gi|50554363|ref|XP_504590.1|/1.74497e-81/YALI0E30415p [Yarrowia lipolytica]
CAG84114	1851	254	1395	26.38	146.82	2.47653	Up	2.87196e-194	3.73649e-193	cds:novel chromosome:GCA_000002525.1:A:1861889:1863739:1 gene:YALI0_A17941g transcript:CAG84114 description:"YALI0A17941p"	K06174|1|0.0|1233|yli:YALI0A17941g|ATP-binding cassette, sub-family E, member 1	-	GO:0017111//nucleoside-triphosphatase activity;GO:0032550;GO:0008135//translation factor activity, nucleic acid binding;GO:0051540	GO:0006412//translation;GO:0009154//purine ribonucleotide catabolic process	gi|50545289|ref|XP_500182.1|/0/YALI0A17941p [Yarrowia lipolytica]											CAG82130	576	804	189	289.18	68.91	-2.06918	Down	5.65014e-89	1.07811e-87	cds:novel chromosome:GCA_000002525.1:C:1965153:1965943:1 gene:YALI0_C14168g transcript:CAG82130 description:"YALI0C14168p"	K07976|1|1e-40|164|yli:YALI0D14630g|Rab family, other	-	GO:0032550	GO:0035556//intracellular signal transduction;GO:0042493//response to drug	gi|50548699|ref|XP_501819.1|/6.70703e-98/YALI0C14168p [Yarrowia lipolytica]
CAG81001	1416	142	779	19.45	108.14	2.47506	Up	3.22034e-109	2.67267e-108	cds:novel chromosome:GCA_000002525.1:D:1736646:1738061:1 gene:YALI0_D14080g transcript:CAG81001 description:"YALI0D14080p"	K11806|1|0.0|954|yli:YALI0D14080g|WD repeat and SOF domain-containing protein 1	-	-	-	gi|50550681|ref|XP_502813.1|/0/YALI0D14080p [Yarrowia lipolytica]											CAG82336	1143	1036	244	179.31	42.84	-2.06543	Down	6.22436e-114	1.50379e-112	cds:novel chromosome:GCA_000002525.1:C:2658555:2659697:1 gene:YALI0_C19580g transcript:CAG82336 description:"YALI0C19580p"	K01175|1|3e-12|72.4|afm:AFUA_1G02580|[EC:3.1.-.-];K01046|2|1e-10|66.6|afm:AFUA_7G01180|triacylglycerol lipase [EC:3.1.1.3];K03927|5|2e-07|56.2|fgr:FG05935.1|carboxylesterase 2 [EC:3.1.1.1 3.1.1.84 3.1.1.56]	-	GO:0003824//catalytic activity	-	gi|50549091|ref|XP_502016.1|/0/YALI0C19580p [Yarrowia lipolytica]
CAG78729	930	54	296	11.49	63.83	2.47386	Up	1.62584e-42	6.90002e-42	cds:novel chromosome:GCA_000002525.1:F:3409138:3410067:1 gene:YALI0_F26653g transcript:CAG78729 description:"YALI0F26653p"	K07158|1|7e-150|528|yli:YALI0F26653g|;K14773|2|5e-56|217|zro:ZYRO0C07920g|U3 small nucleolar RNA-associated protein 23	-	-	-	gi|50557018|ref|XP_505917.1|/7.25847e-149/YALI0F26653p [Yarrowia lipolytica]											CAG83771	1395	505	119	71.02	16.98	-2.06439	Down	2.0654e-56	2.89703e-55	cds:novel chromosome:GCA_000002525.1:A:739417:740811:1 gene:YALI0_A07623g transcript:CAG83771 description:"YALI0A07623p"	-	-	-	-	gi|50543358|ref|XP_499845.1|/0/YALI0A07623p [Yarrowia lipolytica]
CAG82087	741	48	263	13.01	72.26	2.47358	Up	6.10878e-38	2.47509e-37	cds:novel chromosome:GCA_000002525.1:C:1778918:1779658:1 gene:YALI0_C12881g transcript:CAG82087 description:"YALI0C12881p"	-	-	-	-	gi|50548615|ref|XP_501777.1|/2.86192e-64/YALI0C12881p [Yarrowia lipolytica]											CAG79270	1362	89	21	12.83	3.07	-2.06321	Down	3.9588e-11	1.49817e-10	cds:novel chromosome:GCA_000002525.1:E:934849:936210:-1 gene:YALI0_E08008g transcript:CAG79270 description:"YALI0E08008p"	-	-	-	-	gi|50552542|ref|XP_503681.1|/7.57301e-77/YALI0E08008p [Yarrowia lipolytica]
CAG80633	1527	51	279	6.46	35.82	2.47116	Up	4.11222e-40	1.70867e-39	cds:novel chromosome:GCA_000002525.1:D:710072:711598:-1 gene:YALI0_D05489g transcript:CAG80633 description:"YALI0D05489p"	K15429|1|0.0|1014|yli:YALI0D05489g|tRNA (guanine37-N1)-methyltransferase [EC:2.1.1.228]	GO:0044429//mitochondrial part	GO:0009019//tRNA (guanine-N1-)-methyltransferase activity	GO:0006399//tRNA metabolic process	gi|50549947|ref|XP_502445.1|/0/YALI0D05489p [Yarrowia lipolytica]											CAG77909	975	38	9	7.77	1.87	-2.05488	Down	1.92655e-05	4.72455e-05	cds:novel chromosome:GCA_000002525.1:F:1022359:1023333:1 gene:YALI0_F06974g transcript:CAG77909 description:"YALI0F06974p"	K00100|1|2e-54|211|yli:YALI0B07117g|[EC:1.1.1.-];K00063|3|5e-51|200|dha:DEHA2B12980g|D-arabinose 1-dehydrogenase [EC:1.1.1.117]	-	GO:0016616//oxidoreductase activity, acting on the CH-OH group of donors, NAD or NADP as acceptor	GO:0044710	gi|50555387|ref|XP_505102.1|/6.54829e-172/YALI0F06974p [Yarrowia lipolytica]
CAG83191	2196	160	875	13.94	77.27	2.47068	Up	3.37192e-122	3.00679e-121	cds:novel chromosome:GCA_000002525.1:B:2072370:2074565:-1 gene:YALI0_B15642g transcript:CAG83191 description:"YALI0B15642p"	K12820|1|0.0|1400|yli:YALI0B15642g|pre-mRNA-splicing factor ATP-dependent RNA helicase DHX15/PRP43 [EC:3.6.4.13]	-	GO:0032550;GO:0042623//ATPase activity, coupled	-	gi|50546941|ref|XP_500940.1|/0/YALI0B15642p [Yarrowia lipolytica]											CAG80392	1599	2553	609	311.75	75.45	-2.0468	Down	9.40868e-275	6.87158e-273	cds:novel chromosome:GCA_000002525.1:E:4141316:4142914:1 gene:YALI0_E34749g transcript:CAG80392 description:"YALI0E34749p"	K03781|1|0.0|1106|yli:YALI0E34749g|catalase [EC:1.11.1.6]	-	GO:0046906//tetrapyrrole binding;GO:0043169//cation binding;GO:0004601//peroxidase activity	GO:0042743//hydrogen peroxide metabolic process;GO:0006950//response to stress;GO:0044710	gi|50554753|ref|XP_504785.1|/0/YALI0E34749p [Yarrowia lipolytica]
CAG78001	1167	308	1678	51.61	284.95	2.46499	Up	5.10844e-232	7.68566e-231	cds:novel chromosome:GCA_000002525.1:F:1280874:1282040:1 gene:YALI0_F09163g transcript:CAG78001 description:"YALI0F09163p"	K06005|1|4e-22|105|ctp:CTRG_00700|candidapepsin [EC:3.4.23.24];K06009|3|8e-20|97.4|vpo:Kpol_543p61|yapsin 1 [EC:3.4.23.41]	-	GO:0004175//endopeptidase activity	GO:0019538//protein metabolic process	gi|50555572|ref|XP_505194.1|/0/YALI0F09163p [Yarrowia lipolytica]											CAG80505	1044	448	107	85.26	20.66	-2.04503	Down	1.21544e-49	1.50252e-48	cds:novel chromosome:GCA_000002525.1:D:262480:263523:1 gene:YALI0_D02277g transcript:CAG80505 description:"YALI0D02277p"	K00615|1|3e-18|92.0|cnb:CNBD5360|transketolase [EC:2.2.1.1]	-	-	-	gi|50549697|ref|XP_502319.1|/1.04544e-178/YALI0D02277p [Yarrowia lipolytica]
CAG84233	1482	71	386	9.28	51.11	2.46141	Up	1.18044e-54	5.9957e-54	cds:novel chromosome:GCA_000002525.1:A:2212807:2214288:1 gene:YALI0_A20614g transcript:CAG84233 description:"YALI0A20614p"	K14793|1|0.0|962|yli:YALI0A20614g|ribosomal RNA-processing protein 9	-	-	-	gi|50545515|ref|XP_500295.1|/0/YALI0A20614p [Yarrowia lipolytica]											CAG78990	711	201	49	57.53	14.22	-2.01639	Down	9.90228e-23	6.23579e-22	cds:novel chromosome:GCA_000002525.1:E:152502:153275:-1 gene:YALI0_E01320g transcript:CAG78990 description:"YALI0E01320p"	-	-	-	-	gi|50551873|ref|XP_503411.1|/4.69264e-138/YALI0E01320p [Yarrowia lipolytica]
CAG82374	1953	14	76	1.38	7.57	2.45563	Up	6.76184e-12	1.5549e-11	cds:novel chromosome:GCA_000002525.1:C:2764242:2766194:1 gene:YALI0_C20471g transcript:CAG82374 description:"YALI0C20471p"	-	-	-	-	gi|50549167|ref|XP_502054.1|/0/YALI0C20471p [Yarrowia lipolytica]											CAG82374	1953	78	19	7.75	1.92	-2.01309	Down	1.13746e-09	3.9494e-09	cds:novel chromosome:GCA_000002525.1:C:2764242:2766194:1 gene:YALI0_C20471g transcript:CAG82374 description:"YALI0C20471p"	-	-	-	-	gi|50549167|ref|XP_502054.1|/0/YALI0C20471p [Yarrowia lipolytica]
CAG80030	1074	24	130	4.39	24.08	2.45554	Up	2.31718e-19	6.66596e-19	cds:novel chromosome:GCA_000002525.1:E:3150691:3151811:-1 gene:YALI0_E26543g transcript:CAG80030 description:"YALI0E26543p"	K15442|1|0.0|705|yli:YALI0E26543g|tRNA-specific adenosine deaminase 3	-	GO:0003824//catalytic activity;GO:0046914//transition metal ion binding	-	gi|50554041|ref|XP_504429.1|/0/YALI0E26543p [Yarrowia lipolytica]											CAG80310	1575	2613	643	324.1	80.92	-2.00187	Down	3.53502e-273	2.52377e-271	cds:novel chromosome:GCA_000002525.1:E:3918711:3920285:1 gene:YALI0_E32901g transcript:CAG80310 description:"YALI0E32901p"	K08178|1|0.0|1039|yli:YALI0E32901g|MFS transporter, SHS family, lactate transporter	GO:0031224//intrinsic component of membrane	GO:0005215//transporter activity	GO:0044763	gi|50554595|ref|XP_504706.1|/0/YALI0E32901p [Yarrowia lipolytica]
CAG78521	882	47	254	10.58	57.94	2.45322	Up	2.28576e-36	9.12149e-36	cds:novel chromosome:GCA_000002525.1:F:2850300:2851181:-1 gene:YALI0_F21483g transcript:CAG78521 description:"YALI0F21483p"	K14846|1|2e-142|503|yli:YALI0F21483g|ribosome production factor 1	-	-	-	gi|50556604|ref|XP_505710.1|/2.28187e-141/YALI0F21483p [Yarrowia lipolytica]											CAG81743	1584	73	18	9	2.25	-2	Down	4.79936e-09	1.59912e-08	cds:novel chromosome:GCA_000002525.1:C:599569:601152:-1 gene:YALI0_C04499g transcript:CAG81743 description:"YALI0C04499p"	K08158|1|8e-111|400|spo:SPAC17C9.16c|MFS transporter, DHA1 family, multidrug resistance protein	GO:0031224//intrinsic component of membrane	-	GO:0044765;GO:0044763	gi|50547949|ref|XP_501444.1|/0/YALI0C04499p [Yarrowia lipolytica]
CAG82824	525	30	162	11.84	64.81	2.45255	Up	9.98066e-24	3.18268e-23	cds:novel chromosome:GCA_000002525.1:B:935934:936458:1 gene:YALI0_B07051g transcript:CAG82824 description:"YALI0B07051p"	-	-	-	-	gi|50546132|ref|XP_500593.1|/1.67e-67/YALI0B07051p [Yarrowia lipolytica]											CAG82603	1614	417	103	50.43	12.64	-1.99629	Down	6.08348e-45	6.8658e-44	cds:novel chromosome:GCA_000002525.1:B:239488:241101:1 gene:YALI0_B01430g transcript:CAG82603 description:"YALI0B01430p"	-	-	-	-	gi|50545695|ref|XP_500386.1|/0/YALI0B01430p [Yarrowia lipolytica]
CAG81190	1239	20	108	3.15	17.23	2.4515	Up	2.73552e-16	7.30661e-16	cds:novel chromosome:GCA_000002525.1:D:2359369:2360607:1 gene:YALI0_D18700g transcript:CAG81190 description:"YALI0D18700p"	K01069|1|2e-21|103|fgr:FG07147.1|hydroxyacylglutathione hydrolase [EC:3.1.2.6]	-	-	GO:0042493//response to drug	gi|50551049|ref|XP_502998.1|/0/YALI0D18700p [Yarrowia lipolytica]											CAG84230	1260	190	47	29.7	7.45	-1.99515	Down	2.70588e-21	1.61438e-20	cds:novel chromosome:GCA_000002525.1:A:2208769:2210494:1 gene:YALI0_A20548g transcript:CAG84230 description:"YALI0A20548p"	-	-	GO:0003676//nucleic acid binding;GO:0034061	GO:0006259//DNA metabolic process	gi|50545509|ref|XP_500292.1|/0/YALI0A20548p [Yarrowia lipolytica]
CAG79072	606	5	27	1.69	9.22	2.44774	Up	5.63242e-05	9.26671e-05	cds:novel chromosome:GCA_000002525.1:E:361259:361864:-1 gene:YALI0_E03300g transcript:CAG79072 description:"YALI0E03300p"	-	-	-	-	gi|50552037|ref|XP_503493.1|/7.06795e-88/YALI0E03300p [Yarrowia lipolytica]											CAG83720	1344	573	142	83.76	21.06	-1.99176	Down	6.10034e-61	8.97258e-60	cds:novel chromosome:GCA_000002525.1:A:591278:592621:-1 gene:YALI0_A05951g transcript:CAG83720 description:"YALI0A05951p"	-	-	-	-	gi|50543258|ref|XP_499795.1|/0/YALI0A05951p [Yarrowia lipolytica]
CAG83367	1053	33	177	6.16	33.48	2.4423	Up	1.12365e-25	3.73706e-25	cds:novel chromosome:GCA_000002525.1:B:2617827:2618879:1 gene:YALI0_B19866g transcript:CAG83367 description:"YALI0B19866p"	-	-	-	-	gi|50547289|ref|XP_501114.1|/3.19825e-167/YALI0B19866p [Yarrowia lipolytica]											CAG81939	1758	297	75	32.89	8.43	-1.96404	Down	8.00884e-32	6.74909e-31	cds:novel chromosome:GCA_000002525.1:C:1273705:1275462:1 gene:YALI0_C09284g transcript:CAG81939 description:"YALI0C09284p"	K01976|1|1e-29|130|sce:YBR222C|[EC:6.-.-.-];K01897|4|2e-22|106|afm:AFUA_1G17190|long-chain acyl-CoA synthetase [EC:6.2.1.3];K01895|5|3e-20|99.4|fgr:FG01743.1|acetyl-CoA synthetase [EC:6.2.1.1]	-	-	-	gi|50548333|ref|XP_501636.1|/0/YALI0C09284p [Yarrowia lipolytica]
CAG83913	1710	20	107	2.25	12.22	2.44125	Up	4.66386e-16	1.2405e-15	cds:novel chromosome:GCA_000002525.1:A:1199206:1200915:-1 gene:YALI0_A11561g transcript:CAG83913 description:"YALI0A11561p"	-	-	-	-	gi|50543636|ref|XP_499984.1|/9.55105e-67/YALI0A11561p [Yarrowia lipolytica]											CAG78693	1380	43	11	6.12	1.59	-1.9445	Down	1.1273e-05	2.84579e-05	cds:novel chromosome:GCA_000002525.1:F:3313759:3315138:-1 gene:YALI0_F25773g transcript:CAG78693 description:"YALI0F25773p"	K01078|1|0.0|783|yli:YALI0F25773g|acid phosphatase [EC:3.1.3.2]	-	GO:0016787//hydrolase activity	-	gi|50556948|ref|XP_505882.1|/0/YALI0F25773p [Yarrowia lipolytica]
CAG83456	2526	34	182	2.57	13.93	2.43835	Up	2.51982e-26	8.47819e-26	cds:novel chromosome:GCA_000002525.1:B:2876130:2878655:-1 gene:YALI0_B21978g transcript:CAG83456 description:"YALI0B21978p"	K02519|1|0.0|1293|yli:YALI0B21978g|translation initiation factor IF-2	GO:0044464	GO:0017111//nucleoside-triphosphatase activity;GO:0032550;GO:0008135//translation factor activity, nucleic acid binding	GO:0006412//translation;GO:0009154//purine ribonucleotide catabolic process	gi|50547467|ref|XP_501203.1|/0/YALI0B21978p [Yarrowia lipolytica]											CAG77622	969	43	11	8.85	2.3	-1.94404	Down	1.1273e-05	2.84692e-05	cds:novel chromosome:GCA_000002525.1:F:60761:61729:-1 gene:YALI0_F00462g transcript:CAG77622 description:"YALI0F00462p"	K03441|1|1e-179|627|yli:YALI0F00462g|aquaglyceroporin related protein, other eukaryote	GO:0031224//intrinsic component of membrane	-	GO:0051234//establishment of localization	gi|50554823|ref|XP_504820.1|/1.21958e-178/YALI0F00462p [Yarrowia lipolytica]
CAG77900	624	38	203	12.41	67.18	2.43653	Up	3.75944e-29	1.33943e-28	cds:novel chromosome:GCA_000002525.1:F:989511:990134:1 gene:YALI0_F06732g transcript:CAG77900 description:"YALI0F06732p"	-	-	GO:0003676//nucleic acid binding;GO:0016891//endoribonuclease activity, producing 5'-phosphomonoesters	GO:0010467//gene expression	gi|50555369|ref|XP_505093.1|/2.86724e-111/YALI0F06732p [Yarrowia lipolytica]											CAG80153	1467	2283	586	304.76	79.36	-1.94119	Down	1.99585e-229	1.11243e-227	cds:novel chromosome:GCA_000002525.1:E:3478896:3480362:-1 gene:YALI0_E29381g transcript:CAG80153 description:"YALI0E29381p"	-	-	-	-	gi|50554281|ref|XP_504549.1|/0/YALI0E29381p [Yarrowia lipolytica]
CAG81086	3642	125	668	6.51	35.23	2.43608	Up	2.90398e-92	2.10472e-91	cds:novel chromosome:GCA_000002525.1:D:2014547:2018188:-1 gene:YALI0_D16313g transcript:CAG81086 description:"YALI0D16313p"	K13100|1|4e-14|80.5|mgl:MGL_0563|pre-mRNA-splicing factor CWC22	-	GO:0003676//nucleic acid binding	GO:0071704	gi|50550845|ref|XP_502895.1|/0/YALI0D16313p [Yarrowia lipolytica]											CAG82171	2547	966	250	73.16	19.21	-1.9292	Down	2.18022e-97	4.46875e-96	cds:novel chromosome:GCA_000002525.1:C:2120833:2123379:1 gene:YALI0_C15202g transcript:CAG82171 description:"YALI0C15202p"	K03885|1|3e-12|73.6|ani:AN5307.2|NADH dehydrogenase [EC:1.6.99.3];K03785|2|2e-11|71.2|ani:AN4350.2|3-dehydroquinate dehydratase I [EC:4.2.1.10]	GO:0043231//intracellular membrane-bounded organelle	GO:0003676//nucleic acid binding;GO:0046914//transition metal ion binding;GO:0003700//sequence-specific DNA binding transcription factor activity	GO:0006366//transcription from RNA polymerase II promoter	gi|50548777|ref|XP_501858.1|/0/YALI0C15202p [Yarrowia lipolytica]
CAG78254	2157	48	256	4.26	23.03	2.43459	Up	2.53166e-36	1.00838e-35	cds:novel chromosome:GCA_000002525.1:F:2037940:2040096:1 gene:YALI0_F15147g transcript:CAG78254 description:"YALI0F15147p"	K12599|1|8e-09|62.0|tve:TRV_07852|antiviral helicase SKI2 [EC:3.6.4.-]	-	GO:0017111//nucleoside-triphosphatase activity;GO:0032550	-	gi|50556074|ref|XP_505445.1|/0/YALI0F15147p [Yarrowia lipolytica]											CAG78831	1002	320	83	63.59	16.73	-1.92636	Down	2.57212e-33	2.25736e-32	cds:novel chromosome:GCA_000002525.1:F:3720154:3721155:1 gene:YALI0_F29623g transcript:CAG78831 description:"YALI0F29623p"	K15385|1|3e-20|98.6|afv:AFLA_066920|aspyridone synthetase trans-acting enoyl reductase;K01113|3|3e-18|92.0|pno:SNOG_12465|alkaline phosphatase D [EC:3.1.3.1];K00344|5|6e-15|80.9|afm:AFUA_8G01420|NADPH2:quinone reductase [EC:1.6.5.5]	-	GO:0046914//transition metal ion binding;GO:0036094//small molecule binding;GO:0003824//catalytic activity	GO:0044710	gi|50557220|ref|XP_506018.1|/0/YALI0F29623p [Yarrowia lipolytica]
CAG81730	1272	128	681	19.6	105.69	2.43091	Up	9.71308e-94	7.13754e-93	cds:novel chromosome:GCA_000002525.1:C:562874:564145:-1 gene:YALI0_C04213g transcript:CAG81730 description:"YALI0C04213p"	K14797|1|0.0|670|yli:YALI0C04213g|essential nuclear protein 1	GO:0030684//preribosome	-	GO:0006364//rRNA processing	gi|50547923|ref|XP_501431.1|/0/YALI0C04213p [Yarrowia lipolytica]											CAG79172	1185	474	123	79	20.8	-1.92527	Down	1.51608e-48	1.83489e-47	cds:novel chromosome:GCA_000002525.1:E:620024:621208:1 gene:YALI0_E05577g transcript:CAG79172 description:"YALI0E05577p"	-	-	-	-	gi|50552362|ref|XP_503591.1|/0/YALI0E05577p [Yarrowia lipolytica]
CAG77986	2061	138	734	12.83	69.18	2.43083	Up	7.06578e-101	5.51113e-100	cds:novel chromosome:GCA_000002525.1:F:1232980:1235040:1 gene:YALI0_F08833g transcript:CAG77986 description:"YALI0F08833p"	K01529|1|7e-44|178|afm:AFUA_1G15620|[EC:3.6.1.-];K14811|2|1e-40|167|cci:CC1G_08643|ATP-dependent RNA helicase DBP3 [EC:3.6.4.13];K11594|3|4e-37|155|vpo:Kpol_1072p50|ATP-dependent RNA helicase [EC:3.6.4.13];K13181|4|1e-36|154|cal:CaO19.7635|ATP-dependent RNA helicase DDX27 [EC:3.6.4.13]	-	GO:0032550;GO:0042623//ATPase activity, coupled	-	gi|50555542|ref|XP_505179.1|/0/YALI0F08833p [Yarrowia lipolytica]											CAG77901	915	281	73	61.46	16.19	-1.92454	Down	2.10514e-29	1.63322e-28	cds:novel chromosome:GCA_000002525.1:F:993169:994083:1 gene:YALI0_F06754g transcript:CAG77901 description:"YALI0F06754p"	K10246|1|3e-14|78.2|mgr:MGG_07280|fatty acid elongase 3 [EC:2.3.1.-]	GO:0031224//intrinsic component of membrane	-	-	gi|50555371|ref|XP_505094.1|/1.78294e-176/YALI0F06754p [Yarrowia lipolytica]
CAG83053	1611	341	1813	40.87	220.19	2.42963	Up	2.32532e-246	3.6725e-245	cds:novel chromosome:GCA_000002525.1:B:1664503:1666113:1 gene:YALI0_B12474g transcript:CAG83053 description:"YALI0B12474p"	K03283|1|4e-52|205|pte:PTT_11737|heat shock 70kDa protein 1/8;K09490|2|2e-51|202|ctp:CTRG_01299|heat shock 70kDa protein 5	GO:0044464	GO:0032550	-	gi|50546665|ref|XP_500802.1|/0/YALI0B12474p [Yarrowia lipolytica]											CAG78835	1743	616	160	68.82	18.14	-1.92365	Down	1.5992e-62	2.40789e-61	cds:novel chromosome:GCA_000002525.1:F:3727978:3729720:1 gene:YALI0_F29711g transcript:CAG78835 description:"YALI0F29711p"	K08856|1|7e-39|161|ani:AN1476.2|serine/threonine kinase 16 [EC:2.7.11.1];K01426|2|4e-29|129|mgr:MGG_14363|amidase [EC:3.5.1.4];K08157|3|6e-17|88.6|pic:PICST_85553|MFS transporter, DHA1 family, multidrug resistance protein	GO:0031224//intrinsic component of membrane	-	GO:0044763	gi|50557228|ref|XP_506022.1|/0/YALI0F29711p [Yarrowia lipolytica]
CAG83411	1188	1345	7148	221.22	1191.4	2.4291	Up	0	0	cds:novel chromosome:GCA_000002525.1:B:2753539:2754726:1 gene:YALI0_B20922g transcript:CAG83411 description:"YALI0B20922p"	K03257|1|0.0|741|yli:YALI0B20922g|translation initiation factor 4A	GO:0044424	GO:0008135//translation factor activity, nucleic acid binding;GO:0042623//ATPase activity, coupled;GO:0032550	GO:0007275//multicellular organismal development;GO:0006412//translation	gi|50547377|ref|XP_501158.1|/0/YALI0B20922p [Yarrowia lipolytica]											CAG79757	471	115	30	51.67	13.66	-1.91937	Down	7.6439e-13	3.2059e-12	cds:novel chromosome:GCA_000002525.1:E:2364852:2365322:1 gene:YALI0_E19789g transcript:CAG79757 description:"YALI0E19789p"	K00065|1|1e-08|57.8|pgu:PGUG_00181|2-deoxy-D-gluconate 3-dehydrogenase [EC:1.1.1.125];K15326|2|2e-07|53.9|ani:AN2449.2|tRNA-splicing endonuclease subunit Sen54;K16066|3|3e-07|53.5|ani:AN0179.2|malonic semialdehyde reductase [EC:1.1.1.-];K13237|4|3e-07|53.5|cdu:CD36_64400|peroxisomal 2,4-dienoyl-CoA reductase [EC:1.3.1.34]	-	GO:0036094//small molecule binding;GO:0003824//catalytic activity	GO:0044710	gi|50553502|ref|XP_504162.1|/1.01129e-82/YALI0E19789p [Yarrowia lipolytica]
CAG81742	1641	306	1625	35.98	193.63	2.42804	Up	7.76288e-221	1.1227e-219	cds:novel chromosome:GCA_000002525.1:C:596140:597780:-1 gene:YALI0_C04477g transcript:CAG81742 description:"YALI0C04477p"	K08158|1|1e-116|419|pic:PICST_59685|MFS transporter, DHA1 family, multidrug resistance protein	GO:0031224//intrinsic component of membrane	-	GO:0044765;GO:0044763	gi|50547947|ref|XP_501443.1|/0/YALI0C04477p [Yarrowia lipolytica]											CAG78631	1119	349	91	61.76	16.34	-1.91826	Down	5.22528e-36	4.9042e-35	cds:novel chromosome:GCA_000002525.1:F:3163528:3164646:-1 gene:YALI0_F24189g transcript:CAG78631 description:"YALI0F24189p"	-	-	-	-	gi|50556824|ref|XP_505820.1|/3.53973e-143/YALI0F24189p [Yarrowia lipolytica]
CAG80998	1509	64	339	8.21	44.05	2.42369	Up	2.29162e-47	1.02969e-46	cds:novel chromosome:GCA_000002525.1:D:1728002:1729510:-1 gene:YALI0_D13970g transcript:CAG80998 description:"YALI0D13970p"	K08192|1|0.0|980|yli:YALI0D13970g|MFS transporter, ACS family, allantoate permease	GO:0031224//intrinsic component of membrane	GO:0008028//monocarboxylic acid transmembrane transporter activity	GO:0044763;GO:0015718//monocarboxylic acid transport	gi|50550675|ref|XP_502810.1|/0/YALI0D13970p [Yarrowia lipolytica]											CAG81599	1581	331	87	40.89	10.91	-1.9061	Down	5.70066e-34	5.14517e-33	cds:novel chromosome:GCA_000002525.1:C:113751:115331:-1 gene:YALI0_C00869g transcript:CAG81599 description:"YALI0C00869p"	-	-	-	-	gi|50547669|ref|XP_501304.1|/0/YALI0C00869p [Yarrowia lipolytica]
CAG78852	1245	73	386	11.43	61.26	2.42212	Up	1.2093e-53	6.04555e-53	cds:novel chromosome:GCA_000002525.1:F:3776461:3777705:-1 gene:YALI0_F30195g transcript:CAG78852 description:"YALI0F30195p"	-	-	-	-	gi|50557262|ref|XP_506039.1|/0/YALI0F30195p [Yarrowia lipolytica]											CAG82109	1488	1881	495	247.43	66.06	-1.90517	Down	9.86346e-185	4.26343e-183	cds:novel chromosome:GCA_000002525.1:C:1866276:1867763:-1 gene:YALI0_C13574g transcript:CAG82109 description:"YALI0C13574p"	K08192|1|0.0|806|yli:YALI0D13970g|MFS transporter, ACS family, allantoate permease	GO:0031224//intrinsic component of membrane	GO:0008028//monocarboxylic acid transmembrane transporter activity	GO:0044763;GO:0015718//monocarboxylic acid transport	gi|50548659|ref|XP_501799.1|/0/YALI0C13574p [Yarrowia lipolytica]
CAG80222	2541	685	3615	51.42	274.99	2.41898	Up	0	0	cds:novel chromosome:GCA_000002525.1:E:3657287:3659827:-1 gene:YALI0_E31064g transcript:CAG80222 description:"YALI0E31064p"	K14430|1|0.0|1540|yli:YALI0E31064g|phosphate transporter	-	-	GO:0044763;GO:0030001//metal ion transport	gi|50554419|ref|XP_504618.1|/0/YALI0E31064p [Yarrowia lipolytica]											CAG77633	1311	1862	491	279.32	74.72	-1.90235	Down	1.6474e-182	6.93217e-181	cds:novel chromosome:GCA_000002525.1:F:113273:114583:1 gene:YALI0_F00704g transcript:CAG77633 description:"YALI0F00704p"	-	-	-	-	gi|50554845|ref|XP_504831.1|/0/YALI0F00704p [Yarrowia lipolytica]
CAG82757	1719	564	2954	63.22	335.53	2.40799	Up	0	0	cds:novel chromosome:GCA_000002525.1:B:731252:733030:-1 gene:YALI0_B05368g transcript:CAG82757 description:"YALI0B05368p"	K01937|1|0.0|1041|yli:YALI0B05368g|CTP synthase [EC:6.3.4.2]	-	GO:0032550;GO:0016879//ligase activity, forming carbon-nitrogen bonds	GO:0006644//phospholipid metabolic process;GO:0009064//glutamine family amino acid metabolic process;GO:0006206//pyrimidine nucleobase metabolic process;GO:0006241//CTP biosynthetic process	gi|50545978|ref|XP_500526.1|/0/YALI0B05368p [Yarrowia lipolytica]											CAG82009	1251	200	53	31.5	8.47	-1.89492	Down	5.70016e-21	3.35982e-20	cds:novel chromosome:GCA_000002525.1:C:1511209:1512459:1 gene:YALI0_C10923g transcript:CAG82009 description:"YALI0C10923p"	K01386|1|2e-23|109|sce:YLR121C|[EC:3.4.23.-];K06009|2|2e-19|96.3|vpo:Kpol_543p61|yapsin 1 [EC:3.4.23.41]	-	GO:0004175//endopeptidase activity	GO:0019538//protein metabolic process	gi|210075463|ref|XP_501700.2|/0/YALI0C10923p [Yarrowia lipolytica]
[truncated: 1,715 more rows]
